# Supplementary material for: The in-vivo dynamics of Plasmodium falciparum HRP2: implications for the use of rapid diagnostic tests in malaria elimination
Source: Malar J. 2022 Aug 3;21:233. doi: 10.1186/s12936-022-04245-z (PMC9351188; doi:10.1186/s12936-022-04245-z)
Supplement: Supplementary file 2 — Additional file 2. Includes the R codes and required datasets to perform the final HRP2 models as presented in the manuscript. Futher details about the contents of R code and datasets are included in “File Details.txt”. [file 12936_2022_4245_MOESM2_ESM.zip]

Archive with 6 entries (6 files):
- Add file 2/Height and weight for Namibia adults.csv
- Add file 2/IBSM_Fitting_Final_HRP2_Model.R
- Add file 2/IBSM_Parasitemia_and_HRP2.csv
- Add file 2/Namibia_Parasitemia_and_HRP2.csv
- Add file 2/Simulation of parasite growth and clearance - Nambia Adults.R
- Add file 2/File Details.txt
