# Supplementary material for: The in-vivo dynamics of Plasmodium falciparum HRP2: implications for the use of rapid diagnostic tests in malaria elimination
Source: Malar J. 2022 Aug 3;21:233. doi: 10.1186/s12936-022-04245-z (PMC9351188; doi:10.1186/s12936-022-04245-z)
Supplement: Supplementary file 2 — Additional file 2. Includes the R codes and required datasets to perform the final HRP2 models as presented in the manuscript. Futher details about the contents of R code and datasets are included in “File Details.txt”. [file 12936_2022_4245_MOESM2_ESM.zip › Add file 2/Height and weight for Namibia adults.csv]

ID	age	sex	Weight_kg	Height_cm	BV_est	Original_ECV
F1	24	Male	61	171	4.27	14.945
F2	25	Male	62	170	4.34	15.19
F3	25	Female	58	160	4.06	12.76
F4	24	Male	61	171	4.27	14.945
F5	25	Female	58	160	4.06	12.76
F6	24	Female	56.5	160	3.955	12.43
