# Supplementary material for: The in-vivo dynamics of Plasmodium falciparum HRP2: implications for the use of rapid diagnostic tests in malaria elimination
Source: Malar J. 2022 Aug 3;21:233. doi: 10.1186/s12936-022-04245-z (PMC9351188; doi:10.1186/s12936-022-04245-z)
Supplement: Supplementary file 2 — Additional file 2. Includes the R codes and required datasets to perform the final HRP2 models as presented in the manuscript. Futher details about the contents of R code and datasets are included in “File Details.txt”. [file 12936_2022_4245_MOESM2_ESM.zip › Add file 2/IBSM_Fitting_Final_HRP2_Model.R]

###################################################################################################
## Final PfHRP2 model 
## 
## This R code contains the final PfHRP2 model that is used in 
## the manuscript entitled "The in-vivo dynamics of Plasmodium falciparum HRP2: 
## implications for the use of rapid diagnostic tests in malaria elimination".
##
## Inputs required for the model:
##   (1) number of replicating parasites over time (days)
##   (2) PfHRP2 in the cells at the time of ELISA
##   (3) Decay array with the proportion of HRP2 remaining over time (days)
###################################################################################################

#Call in the IBSM data for the 15 individuals

ibsm_data<-read.csv(".../Data Sources/IBSM_Parasitemia_and_HRP2.csv", header=TRUE)


############################################################################################################
## To estimate the PfHRP2 generated per person over the time-course, need to generate two input files:
## (1) The number of replicating parasites 
## (2) PfHRP2 in the cells at the time of ELISA (which has been measured every 1/2 day by PATH)
############################################################################################################

## Input 1: The number of replicating parasites
##  Assuming a 48 hour cycle, the the number of replicating parasites will occur on Days 1, 3, 5, 7 etc. 
##  For the IBSM data, the number of replicating parasites were estimated as the maximum number of parasites between 
##  the Days, 3-4; 5-6; 7-8 and 9-10 post inoculation. For those days that were not tested or not-detected, the number of replicating parasites was assumed to be
##  1/10th that of the previous 48 hours (i.e. Day 1 would be the number of replicating parasites at Day 3 divided by 10).
##
##
## For a vector of longitudinal parasitemia data, create a data matrix containing the following variables:
## "ID": Subject identification
## "Day": Number of days since the initial malaria infection
## "Parasites_rep": Number of replicating parasites/mL which is non-zero for odd days; and zero for even days
## "PfHRP2produced": The amount of PfHRP2 produced for the total number of replicating parasites (i.e. assuming 5L of blood volume and 33.6fg of HRP2 produced per parasite, 
##						   the PfHRP2 produced for all replicating parasites at the time point = Parasites_rep*5E3*33.57655E-15
## 
## Therefore, the data matrix "replicatingData" for the number of replicating parasites will be similar to the following example:
##          ID	 Day	 Parasites_rep	     PfHRP2Produced
##           1	  0  		    0  					 0
##           1	  1 		    0.1               1.678827e-11
##           1 	  2  		    0  					 0
##      	 1 	  3  		    10 		          1.678827e-10
##       	 1 	  4  		    0  					 0
##           1    5            377  			  6.336990e-08
##           1    6  		    0  					 0
##           1    7            2372  			  3.982122e-07
##           1    8  	    	0  					 0
##           1    9             5    			  8.979177e-10
##           1    10	  		0  					 0
##           1    11		    0  					 0
##		     2    0   	  	0 					 0
##           etc. 
##  
######################################################################


## The following code is used to generate the data frame "replicatingData", which is based on the dataset called "data_para" which contains the longitudinal 
##  parasitemia over time in long format for all individuals. 

 

##Replicating Day 3:
Day3to4<- subset(ibsm_data, ibsm_data$Days_since_inoculation %in% c(3, 3.5, 4))
  bySubjectDay3to4<-split(Day3to4, list(Day3to4$Subject_ID))
  
  replicating_Day3<-lapply(bySubjectDay3to4, function(x) max(x$qpcr_parasitemia_pmL))
  
  replicatingD3<-subset(ibsm_data, ibsm_data$Days_since_inoculation==7)
  replicatingD3$Day<-as.numeric(3)
  replicatingD3<-replicatingD3[,c("Subject_ID","Day")]
  replicatingD3$Parasites_rep<-unsplit(replicating_Day3, list(Day3to4$Subject_ID))

##Replicating Day 5:
Day5to6<- subset(ibsm_data, ibsm_data$Days_since_inoculation %in% c(5, 5.5, 6))
  bySubjectDay5to6<-split(Day5to6, list(Day5to6$Subject_ID))
  
  replicating_Day5<-lapply(bySubjectDay5to6, function(x) max(x$qpcr_parasitemia_pmL))
  
  replicatingD5<-Day5to6
  replicatingD5$Day<-as.numeric(5)
  replicatingD5$Parasites_rep<-unsplit(replicating_Day5, list(Day5to6$Subject_ID))
  replicatingD5<-subset(replicatingD5, replicatingD5$Days_since_inoculation==5)
  replicatingD5<-replicatingD5[,c("Subject_ID","Day", "Parasites_rep")]

##Replicating Day 7:
Day7to8<- subset(ibsm_data, ibsm_data$Days_since_inoculation %in% c(7, 7.5, 8))
  bySubjectDay7to8<-split(Day7to8, list(Day7to8$Subject_ID))
  
  replicating_Day7<-lapply(bySubjectDay7to8, function(x) max(x$qpcr_parasitemia_pmL, na.rm = TRUE))
  
  replicatingD7<-Day7to8
  replicatingD7$Day<-as.numeric(7)
  replicatingD7$Parasites_rep<-unsplit(replicating_Day7, list(Day7to8$Subject_ID))
  replicatingD7<-subset(replicatingD7, replicatingD7$Days_since_inoculation==7)
  replicatingD7<-replicatingD7[,c("Subject_ID","Day", "Parasites_rep")]

## Replicating Day 9 
Day9to10<- subset(ibsm_data, ibsm_data$Days_since_inoculation %in% c(9, 9.5, 10))
  bySubjectDay9to10<-split(Day9to10, list(Day9to10$Subject_ID))
  replicating_Day9<-lapply(bySubjectDay9to10, function(x) max(x$qpcr_parasitemia_pmL))
  
  
  replicatingD9<-Day9to10
  replicatingD9$Day<-as.numeric(9)
  replicatingD9$Parasites_rep<-unsplit(replicating_Day9, list(Day9to10$Subject_ID))
  replicatingD9<-subset(replicatingD9, replicatingD9$Days_since_inoculation==9)
  replicatingD9<-replicatingD9[,c("Subject_ID","Day", "Parasites_rep")]

### Replicating Day 1 - assume that it is 1/10th of that replicating on Day 3
replicatingD1<-replicatingD3
  replicatingD1$Parasites_rep<- replicatingD3$Parasites_rep/10
  replicatingD1$Day<-as.numeric(1)
  
## Add in the even days:  
replicatingParEvenDays<-as.data.frame(cbind( rep(as.character(replicatingD7$Subject_ID), 7), c(rep(as.numeric(0),15),rep(as.numeric(2),15),rep(as.numeric(4),15),  rep(as.numeric(6),15) ,  rep(as.numeric(8),15) ,   rep(as.numeric(10),15),  rep(as.numeric(11),15))))
  colnames(replicatingParEvenDays)<-c("Subject_ID","Day")
  replicatingParEvenDays$Parasites_rep<-0
  replicatingParEvenDays$Day<- as.numeric(as.character( replicatingParEvenDays$Day))
  replicatingData<-rbind(replicatingParEvenDays, replicatingD1, replicatingD3, replicatingD5, replicatingD7, replicatingD9)
  


##Sorted replicating data by subject and Day (whole days)
  replicatingData$Day<-as.numeric(replicatingData$Day)
replicatingData<-replicatingData[ order(replicatingData[,1], replicatingData[,2]), ] 

 

#################################################################
## Input 2: PfHRP2 in the cells at the time of ELISA   
## Each time ELISA is performed, the amount of HRP2 in the cells at the time of ELISA is assumed to be equivalent
## to the number of parasites present in the sample by assuming each parasite produces a constant amount of PfHRP2 =  33.57655E-15 g
##  
#################################################################
data_RBC<-ibsm_data[, c("Subject_ID", "Days_since_inoculation", "qpcr_parasitemia_pmL")]
 

colnames(data_RBC)<-c("Subject_ID", "Day", "qPCR_parasites_permL")
 
data_RBC_initialDays<-as.data.frame(cbind( rep(as.character(replicatingD7$Subject_ID), 3), c( rep(as.numeric(1),15),rep(as.numeric(2),15),  rep(as.numeric(3),15) )))
data_RBC_initialDays$qpcr_parasitemia_pmL<-c(  rep(as.numeric(0.01),15 ), rep(as.numeric(0),15), rep(as.numeric(0.1),15))
colnames(data_RBC_initialDays)<-c("Subject_ID", "Day", "qPCR_parasites_permL")

data_RBC<-rbind(data_RBC, data_RBC_initialDays)
data_RBC<- data_RBC[order(data_RBC[,1], data_RBC[,2]),]


data_RBC$Day<-as.numeric(data_RBC$Day)
data_RBC<-subset(data_RBC, data_RBC$Day<=11)
 
data_RBCwholedays<-subset(data_RBC, data_RBC$Day %in% c(0,1,2,3,4,5,6,7,8,9,10,11))
#sort the data:
data_RBCwholedays<-data_RBCwholedays[
  order( data_RBCwholedays[,1], data_RBCwholedays[,2] ),  ]


#######################################################################
## Input 3: HRP2 decay array using the HRP2 elimination half-life
##
## The final model uses the HRP2 elimination rate of 1.672 days (which was 
##  estimated from the 10 IBSM participants). The following decay array represents 
##  the proportion of HRP2 ##  available at day t that is now available at i=1 to 25 days later. 
##
## The original model assumed that the half-life of HRP2 was 3.67 days. 
#######################################################################

decay_array <- as.data.frame(exp(log(0.5)*seq(0,25,1)/1.672)) 
colnames(decay_array) <- "percent" 

 

#######################################################################
# Set up the matrices to capture:
##    i)  the Total circulating PFHRP2 (Min and max)
##    ii) Total HRP2 in the cells
##    iii) Decay and produced arrays
#######################################################################

HRP2<-matrix(0,40,1)		  ##Total  circulating PfHRP2 grams
HRP2_mincirc<-matrix(0,40,1)   ##The minimum circulating PfHRP2 g/ml (assuming HRP2 is water-soluble)
HRP2_maxcirc<-matrix(0,40,1)   ##The maximum circulating PfHRP2 g/ml (assuming 100% of HRP2 is in blood)

decay<-matrix(0,26,1)
produced<-matrix(0,12,1)

HRP2_cell_grams<-matrix(0, 40,1)     ## Total PfHRP2 g in the cell
HRP2_cell<-matrix(0, 40,1)           ## Total PfHRP2 g/ml in the cell

################################################################
## Estimate the amount of circulating PfHRP2 - per person
################################################################

rm(Estimated_PfHRP2, subB_names, max_subject,Estimated_PfHRP2_bySubject, Estimated_PfHRP2_bySubject)

Estimated_PfHRP2<-list()
subB_names<-list()
max_subject<-dim(table(data_RBC$Subject_ID))

TotalBodyWeights <- subset(ibsm_data,ibsm_data$Days_since_inoculation==7) 

estimated_soluble_volumes <- matrix(ncol = 4)
colnames(estimated_soluble_volumes) <- c("Subject","Weight","Blood_volume","ECF")


for(subj in (1:15)){  
  
  subB<-rownames(table(data_RBC$Subject_ID))[[subj]] 
  subB_names[[subj]]<-subB
  
  replicating_subj<-subset(replicatingData, replicatingData$Subject_ID==subB)
  data_RBCsubj<-  subset(data_RBCwholedays, data_RBCwholedays$Subject_ID==subB)
  
  ##################################################################################
  ## Modification to the original HRP2 model: Gender-specific body fluid estimates
  ##
  ## Original model assumed that the blood volume was 5 L for all individuals and 
  ##  the extracellular fluid (ECF) was 14 L for all indiviudals. 
  ##
  ## Final model includes gender specific estimates based on weight (kg); 
  ## where blood volume is 0.07 x weight; and ECF is 0.245 x weight for males and
  ##  0.22 x weight for females.
  ##
  #################################################################################
  weight = TotalBodyWeights$Weight_kg[TotalBodyWeights$Subject_ID == subB]
  if (!is.na(TotalBodyWeights$Gender[TotalBodyWeights$Subject_ID == subB])){
    if (TotalBodyWeights$Gender[TotalBodyWeights$Subject_ID == subB] == "Male"){
      blood_volume <- weight * 0.07
      ECF_volume <- weight * 0.245
    }else if (TotalBodyWeights$Gender[TotalBodyWeights$Subject_ID == subB] == "Female"){
      blood_volume <- weight * 0.07
      ECF_volume <- weight * 0.22
    }
  }
  print(paste("subject",subB,", weight", TotalBodyWeights$Weight_kg[TotalBodyWeights$Subject_ID == subB], ", blood volume", blood_volume, ", ECf", ECF_volume))
  
 HRP2<-matrix(0,40,1)		  ##Total  circulating PfHRP2 grams
HRP2_mincirc<-matrix(0,40,1)   ##The minimum circulating PfHRP2 g/ml (assuming HRP2 is water-soluble)
HRP2_maxcirc<-matrix(0,40,1)   ##The maximum circulating PfHRP2 g/ml (assuming 100% of HRP2 is in blood)

decay<-matrix(0,26,1)
produced<-matrix(0,12,1)

HRP2_cell_grams<-matrix(0, 40,1)     ## Total PfHRP2 g in the cell
HRP2_cell<-matrix(0, 40,1)           ## Total PfHRP2 g/ml in the cell

  
  ##################################################################################
  ## Modification to the original HRP2 model: f, the amount of HRP2 produced per parasite
  ##
  ## Original model assumed that each parasite produced 5.2E-15 g of HRP2
  ##
  ## The final model assumes that each parasite produces 33.57 E -15 g of HRP2 as estimated
  ## from optimising the original HRP2 model. 
  #################################################################################
    
  f_est<-33.57655E-15
  
  for(i in (1:12)){ 	
    
    produced[i,1]=replicating_subj[i,3]*5E3*f_est  #Assuming 5L body volume to get an estimate of the number of parasites in the body, 
                                                          #and then assuming each parasite produces f amount of HRP2 (g)
    decay<-produced[i,1]*decay_array
    
    for(j in (1:26)){
      HRP2[i+j-1,1]<-HRP2[i+j-1,1]+decay[j,1]
    }
    
    ###### Determining HRP2 in Cell at time of sample ###
    
    
    HRP2_cell_grams[i,1]<-f_est *5E3	* data_RBCsubj[i, 3]  ##Where data_RBC[i,3] is the total number of parasites (p/mL) 
    HRP2_cell[,1]<-HRP2_cell_grams[,1]/5E6	         #To give estimate of PfHRP2 as g/uL (based on the blood volume)
    
    HRP2_mincirc[,1]<-HRP2[,1]/(ECF_volume * 1E6)     ## To give minimum circulating PfHRP2 g/ul 
    HRP2_maxcirc[,1]<-HRP2[,1]/(blood_volume * 1E6)	   ## To give maximum circulating PfHRP2 g/ul	
    
    HRP2_Total_min<-HRP2_mincirc + HRP2_cell   ##Total minimum PfHRP2 in sample
    HRP2_Total_max<-HRP2_maxcirc + HRP2_cell   ##Total maximum PfHRP2 in sample
  }
   
  Estimated_PfHRP2[[subj]]<-cbind(rep(subB,40),HRP2_cell, HRP2_mincirc, HRP2_Total_max,  HRP2_Total_min*1E9, HRP2_Total_max*1E9, c(0:39))
  ## Where HRP2_Total_min*1E9 = Minimum ciruculating HRP2 as ng/uL
  ##    and HRP2_Total_max*1E9 = Maximum circulating HRP2 as ng/uL
  
  
  Estimated_PfHRP2_allSubjects<-do.call(rbind,Estimated_PfHRP2)
  
  estimated_soluble_volumes <- rbind(estimated_soluble_volumes, c(subB, weight,blood_volume,ECF_volume))
}


colnames(Estimated_PfHRP2_allSubjects)<-c("Subject_ID", "HRP2_withinCell", "HRP2_Minimum_circulating", "HRP2_maximum_circulating", "HRP2_Total_min", "HRP2_Total_max", "Day")


estimated_soluble_volumes <- estimated_soluble_volumes[2:16,]
mean(as.numeric(estimated_soluble_volumes[,2]), na.rm = TRUE)
mean(as.numeric(estimated_soluble_volumes[,3]), na.rm = TRUE)
mean(as.numeric(estimated_soluble_volumes[,4]), na.rm = TRUE)

#Store the predicted HRP2 concentration values over time for each individual. 
write.table(Estimated_PfHRP2_allSubjects, "Estimated_PfHRP2_IBSM.csv", row.names=FALSE, sep=",")


 

################################################################################
## Plot the observed and predicted HRP2 for each of the 15 IBSM individuals
################################################################################
EstHRP2<-read.csv("Estimated_PfHRP2_IBSM.csv", header=TRUE, sep=",")
 
for(subj in (1:15)){
  subB<-rownames(table(data_RBC$Subject_ID))[[subj]] 
  subB_names[[subj]]<-subB
  print(subB)
  pdf(paste("PfHRP2_Model_Fits_", subB,".pdf", sep=""), width=10, height=6)
  
  
  ELISA_sub<-subset(ibsm_data, ibsm_data$Subject_ID==subB)
  ELISA_sub$Day<-as.numeric(ELISA_sub$Days_since_inoculation)
  ELISA_sub<-ELISA_sub[order(ELISA_sub[,2]),]
  
  Parasites_sub<-subset(ELISA_sub, ELISA_sub$Days_since_inoculation<20)
  Estimated_PfHRP2_sub<-subset(EstHRP2, EstHRP2$Subject_ID==subB) 
  
  
  ##Log-transformed plot
  cexval<-1.2
  
  plot(y=Estimated_PfHRP2_sub$HRP2_Total_max*1E6, x=EstHRP2$Day[EstHRP2$Subject_ID==subB], type="l",ylab=substitute(paste(italic('Pf'),"HRP2 (pg/mL)")),xlab="Days since inoculuation",ylim=c(1,10000),
       yaxt="n",col="red", lty=2, xlim=c(0,25),lwd=2, cex.lab = cexval, cex.main = cexval+0.1, cex.axis = cexval, log = "y")
  axis(2, cex.axis=cexval, at=c(1,10,100,1000,10000),labels=c(expression(10^0, 10^1, 10^2, 10^3, 10^4 )))
  
  points(y=ELISA_sub$hrp2_pg_pmL[x=ELISA_sub$Day<= 7] , x=ELISA_sub$Day[x=ELISA_sub$Day <= 7], type="p", ylim=c(0,1.5), pch=16, cex = 1.5)
  points(y=ELISA_sub$hrp2_pg_pmL[x=ELISA_sub$Day > 7] , x=ELISA_sub$Day[x=ELISA_sub$Day > 7], type="p", ylim=c(0,1.5), pch=1, cex = 1.5)
  
  points(y=Estimated_PfHRP2_sub$HRP2_Total_min*1E6,  x=EstHRP2$Day[EstHRP2$Subject_ID==subB],  type="l", col="blue", lty=4,lwd=2)
  par(new=TRUE)
  plot(y=Parasites_sub$qpcr_parasitemia_pmL ,x=Parasites_sub$Day, type="l", col="black", lwd=2, lty=1, log = "y", yaxt="n", ylab="", xlab="", ylim=c(1,100000), xlim=c(0,25), cex.axis = cexval)
  axis(4, cex.axis=cexval, at=c(1,10,100,1000,10000,100000),labels=c(expression(10^0, 10^1, 10^2, 10^3, 10^4, 10^5)))
  mtext(expression("Parasitemia (p/mL)"),side=4,line=3, cex = 1.2)
  
  legend("topright",col=c("black", "red","blue","black"),lty=c(1,2,4,NA),pch=c(NA, NA, NA, 16), legend=c(expression("Parasites p/mL"),expression("Maximum assay PfHRP2 (Tmax)"),expression("Minimum assay PfHRP2 (Tmin)"),expression("ELISA PfHRP2 (Pre-treatment)")), cex = 0.8)
  
  
  dev.off()
  
}


##################################################
## Performance measures: IBSM subjects
##################################################

EstHRP2<-read.csv("Estimated_PfHRP2_IBSM.csv", header=TRUE, sep=",")


####################################################################################
## Loop through the estimated PfHRP2 datasets to generate performance measures: 
####################################################################################
FinalPerformanceMeasures<-matrix(NA, nrow=1, ncol=8)
colnames(FinalPerformanceMeasures)<-c("Model_Number_in_Paper", "Totalobs_within_predInt", 
                                      "Total_N_Obs", "PropObs_within_predInt",  "Total_minRSS", "Total_maxRSS", 
                                      "Total_MidpointRSS", "Sourcefile")

ind_perf_measures<-NULL

 
  Estimated_PfHRP2_bySubject<-read.table(EstimatedData_filenames[[j]], header=TRUE, sep=",")
  
  
  cexval = 1.5
  
  
  obs_data <- read.csv("L:/Lab_Stats_Unit/2015_and_Onwards/Projects/HMMU/Project Management/PATH_pfHRP2/PATH_Data/WorkingData/PATH_QPID_HRP2_Modelling_data.csv")
  
  
  obs_data$calcqpcr <- as.numeric(as.character(obs_data$calcqpcr))
  #check for first column 
  colnames(obs_data)
  head(obs_data)
  
  
  
  
  
  
  
  ### Set up matrix
  model_fit <- matrix(nrow = 15, ncol = 8)
  colnames(model_fit) <- c("Cohort_Subject_ID","Totalobs_within_predInt", "Total_N_Obs", "PropObs_within_predInt", 
                           "minRSS", "maxRSS", "MidpointRSS", "Midpoint_RMSE")
  
  
  for(i in 1:15){
    
    coh =paste("IBSM S",i, sep="")
    
    
    path_data<- subset(ibsm_data, ibsm_data$Subject_ID==coh) 
    Estimation_data<-EstHRP2[EstHRP2$Subject_ID == coh,]
    
      
    day_points <- path_data$Days_since_inoculation[path_data$Subject_ID == coh]
    #estimates are only on whole days
    #day_points <- subset(day_points, (day_points>0 & day_points <12 & day_points%%1 == 0))
    day_points <- subset(day_points, (day_points>0 & day_points <=11))
    
    
       #Observed HRP2
    obs_HRP2pgmL <- path_data$hrp2_pg_pmL[path_data$Subject_ID == coh & path_data$Days_since_inoculation %in% day_points]
    log10obs<-log10(obs_HRP2pgmL)
    
    max_ngmL <- Estimation_data$HRP2_Total_max[Estimation_data$Subject_ID == coh & Estimation_data$Day %in% day_points]
    #Save maximum predicted values as log10 HRP2 pg/mL values; and estimate the mid-point estimates as the mean of the log10 
    #    predicted HRP2 values between the two consecutive time-points. 
    max<-log10(max_ngmL*1E6)
    max_5.5 <- mean(c(max[2],max[3]))
    max_6.5 <- mean(c(max[3],max[4]))
    max_7.5 <- mean(c(max[4],max[5]))
    max_8.5 <- mean(c(max[5],max[6]))
    max_9.5 <- mean(c(max[6],max[7]))
    max_10.5 <- mean(c(max[7],max[8]))
    max <- c(max[1:2],max_5.5,max[3],max_6.5,max[4],max_7.5,max[5],max_8.5,max[6],max_9.5,max[7],max_10.5,max[8])
    
    min_ngmL <- Estimation_data$HRP2_Total_min[Estimation_data$Subject_ID == coh & Estimation_data$Day %in% day_points]
    #Save minimum predicted values as log10 HRP2 pg/mL values; and estimate the mid-point estimates as the mean of the log10 
    #    predicted HRP2 values between the two consecutive time-points. 
    min<-log10(min_ngmL*1E6)
    
    min_5.5 <- mean(c(min[2],min[3]))
    min_6.5 <- mean(c(min[3],min[4]))
    min_7.5 <- mean(c(min[4],min[5]))
    min_8.5 <- mean(c(min[5],min[6]))
    min_9.5 <- mean(c(min[6],min[7]))
    min_10.5 <- mean(c(min[7],min[8]))
    min <- c(min[1:2],min_5.5,min[3],min_6.5,min[4],min_7.5,min[5],min_8.5,min[6],min_9.5,min[7],min_10.5,min[8])
    #plot(min)
    
    predicted_vals<-as.data.frame(cbind(c(4,seq(5,11,0.5)), min, max))
    #As there may be some instances where some observations of HRP2 are missing, store predicted values that correspond with the time-points
    predicted_vals<-subset(predicted_vals, predicted_vals[,1] %in% day_points)
    
    ##Merge the observed and predicted datasets together:
    path_data$day_points<-path_data$Days_since_inoculation
    path_data$log10_hrp2_permL<-log10(path_data$hrp2_pg_pmL)
    merged_obs_and_pred<-cbind(subset(path_data, path_data$Days_since_inoculation>0 & path_data$Days_since_inoculation<=11), predicted_vals)
    
    #Performance measures to capture number and proportion of observations within predicted interval
    N_within_interval <- sum(merged_obs_and_pred$log10_hrp2_permL<merged_obs_and_pred$max & merged_obs_and_pred$log10_hrp2_permL>merged_obs_and_pred$min)
    N_total_obs<- length(log10obs)
    Prop_within_interval <- N_within_interval/N_total_obs
    
    
    
    
    model_fit[i,1] <- coh #Subject ID
    #Number of observations within predicted interval
    model_fit[i,2] <- N_within_interval #Number of observations within predicted interval
    model_fit[i,3] <- N_total_obs
    model_fit[i,4] <- Prop_within_interval
    
    ###############################################################
    ## 2) Performance measure: Residual sums of squares - Calculated based on the log-linear relationship over time
    ###############################################################
    # i) Based on minimum predicted HRP2
    Residual_squared_diff_min<-( merged_obs_and_pred$log10_hrp2_permL - merged_obs_and_pred$min)^2
    minRSS<-sum(Residual_squared_diff_min, na.rm=TRUE)  
    
    # ii) Based on maximum predicted HRP2
    Residual_squared_diff_max<-( merged_obs_and_pred$log10_hrp2_permL - merged_obs_and_pred$max)^2
    maxRSS<-sum( Residual_squared_diff_max, na.rm=TRUE)  
    
    # iii) Based on mid-point of minimum and maximum predicted HRP2
    log10_Midpoint_HRP2_pg_ml<-(merged_obs_and_pred$max + merged_obs_and_pred$min)/2
    Residual_squared_diff_midpoint<-(  merged_obs_and_pred$log10_hrp2_permL -  log10_Midpoint_HRP2_pg_ml)^2
    midpointRSS<-sum( Residual_squared_diff_midpoint, na.rm=TRUE)  
    midpointRSS
    
    model_fit[i,5]<- minRSS
    model_fit[i,6]<- maxRSS
    model_fit[i,7]<- midpointRSS
    
    #iv)RMSE based on mid-point 
    midpointrmse<-sqrt(sum( Residual_squared_diff_midpoint, na.rm=TRUE)  /N_total_obs)
    model_fit[i,8]<- midpointrmse
    
  }
  
  ##Overall performance measures - Summation over all 15 individuals
  
  Overall_N_Within_Pred<-sum(as.numeric(model_fit[,2]))
  Overall_N_obs<- sum(as.numeric(model_fit[,3]))
  Overall_Prop_Within_Pred<-Overall_N_Within_Pred/Overall_N_obs
  Overall_TotalMinRSS<-sum(as.numeric(model_fit[,5]))
  Overall_TotalMaxRSS<- sum(as.numeric(model_fit[,6]))
  Overall_Total_MidPointRSS<-   sum(as.numeric(model_fit[,7]))
  
  
  
  
  
  ##Store results:
  
  FinalPerformanceMeasures<-matrix(NA, nrow=1, ncol=7)
  colnames(FinalPerformanceMeasures)<-c("Model_Number_in_Paper", "Totalobs_within_predInt", 
                                        "Total_N_Obs", "PropObs_within_predInt",  "Total_minRSS", "Total_maxRSS", 
                                        "Total_MidpointRSS")
  
  
  FinalPerformanceMeasures[1,1]<-"Final model_in_paper:"
  #Save results - observed log10HRP2 values within interval 
  FinalPerformanceMeasures[1,2]<-Overall_N_Within_Pred
  FinalPerformanceMeasures[1,3]<-Overall_N_obs
  FinalPerformanceMeasures[1,4]<-Overall_Prop_Within_Pred
  
  #Total RSS (estimated using differences in log10 observed and predicted values)
  
  FinalPerformanceMeasures[1,5]<-Overall_TotalMinRSS
  FinalPerformanceMeasures[1,6]<-Overall_TotalMaxRSS
  FinalPerformanceMeasures[1,7]<-Overall_Total_MidPointRSS
 
  
  ####################################################
  
 

##STORE RESULTS: 
# 1. Performance measures per model 
write.table(as.data.frame(FinalPerformanceMeasures), "Perf_Measures_FinalModel_IBSM_Study.csv", row.names=FALSE, sep=",")

#2. Performance measures at the individual level 
write.table(model_fit, "Individual_Perf_Measures_FinalModel_IBSM.csv", row.names=FALSE, sep=",")


 
