# Supplementary material for: The in-vivo dynamics of Plasmodium falciparum HRP2: implications for the use of rapid diagnostic tests in malaria elimination
Source: Malar J. 2022 Aug 3;21:233. doi: 10.1186/s12936-022-04245-z (PMC9351188; doi:10.1186/s12936-022-04245-z)
Supplement: Supplementary file 2 — Additional file 2. Includes the R codes and required datasets to perform the final HRP2 models as presented in the manuscript. Futher details about the contents of R code and datasets are included in “File Details.txt”. [file 12936_2022_4245_MOESM2_ESM.zip › Add file 2/IBSM_Parasitemia_and_HRP2.csv]

Subject_ID	Study	Days_since_inoculation	Treatment_Day	Treatment	Age	Gender	Weight_kg	Height_cm	BMI	qpcr_parasitemia_pmL	hrp2_pg_pmL
IBSM S1	OZ439/DSM265	0	7	200mg artefenomel + 50mg DSM265	27	Female	75.9	176	24.5	1	0.1
IBSM S1	OZ439/DSM265	4	7	200mg artefenomel + 50mg DSM265	27	Female	75.9	176	24.5	5.656854249	4.5
IBSM S1	OZ439/DSM265	5	7	200mg artefenomel + 50mg DSM265	27	Female	75.9	176	24.5	381.3004065	4.2
IBSM S1	OZ439/DSM265	5.5	7	200mg artefenomel + 50mg DSM265	27	Female	75.9	176	24.5	538.3261093	11.1
IBSM S1	OZ439/DSM265	6	7	200mg artefenomel + 50mg DSM265	27	Female	75.9	176	24.5	32	14.9
IBSM S1	OZ439/DSM265	6.5	7	200mg artefenomel + 50mg DSM265	27	Female	75.9	176	24.5	3059.95	54.3
IBSM S1	OZ439/DSM265	7	7	200mg artefenomel + 50mg DSM265	27	Female	75.9	176	24.5	20280.90957	634.7
IBSM S1	OZ439/DSM265	7.5	7	200mg artefenomel + 50mg DSM265	27	Female	75.9	176	24.5	3468.227756	318.1
IBSM S1	OZ439/DSM265	8	7	200mg artefenomel + 50mg DSM265	27	Female	75.9	176	24.5	363.8942353	153.7
IBSM S1	OZ439/DSM265	8.5	7	200mg artefenomel + 50mg DSM265	27	Female	75.9	176	24.5	78.02147119	103.74
IBSM S1	OZ439/DSM265	9	7	200mg artefenomel + 50mg DSM265	27	Female	75.9	176	24.5	3.174802104	120.47
IBSM S1	OZ439/DSM265	10	7	200mg artefenomel + 50mg DSM265	27	Female	75.9	176	24.5	1	84.99
IBSM S1	OZ439/DSM265	10.5	7	200mg artefenomel + 50mg DSM265	27	Female	75.9	176	24.5	1	68.26
IBSM S1	OZ439/DSM265	11	7	200mg artefenomel + 50mg DSM265	27	Female	75.9	176	24.5	1	60.48
IBSM S2	OZ439/DSM265	0	7	200mg artefenomel + 50mg DSM265	23	Male	68.3	171	23.4	1	0.1
IBSM S2	OZ439/DSM265	4	7	200mg artefenomel + 50mg DSM265	23	Male	68.3	171	23.4	5.656854249	3.8
IBSM S2	OZ439/DSM265	5	7	200mg artefenomel + 50mg DSM265	23	Male	68.3	171	23.4	286.7751733	4.1
IBSM S2	OZ439/DSM265	5.5	7	200mg artefenomel + 50mg DSM265	23	Male	68.3	171	23.4	480.5808985	13.7
IBSM S2	OZ439/DSM265	6	7	200mg artefenomel + 50mg DSM265	23	Male	68.3	171	23.4	63.49803147	14.9
IBSM S2	OZ439/DSM265	6.5	7	200mg artefenomel + 50mg DSM265	23	Male	68.3	171	23.4	2534.446093	41.7
IBSM S2	OZ439/DSM265	7	7	200mg artefenomel + 50mg DSM265	23	Male	68.3	171	23.4	12111.47345	498.6
IBSM S2	OZ439/DSM265	7.5	7	200mg artefenomel + 50mg DSM265	23	Male	68.3	171	23.4	1476.523541	215.31
IBSM S2	OZ439/DSM265	8	7	200mg artefenomel + 50mg DSM265	23	Male	68.3	171	23.4	288.3532309	55.24
IBSM S2	OZ439/DSM265	8.5	7	200mg artefenomel + 50mg DSM265	23	Male	68.3	171	23.4	109.0857558	42.395
IBSM S2	OZ439/DSM265	9	7	200mg artefenomel + 50mg DSM265	23	Male	68.3	171	23.4	10.0793684	41.89
IBSM S2	OZ439/DSM265	9.5	7	200mg artefenomel + 50mg DSM265	23	Male	68.3	171	23.4	1	37.84
IBSM S2	OZ439/DSM265	10	7	200mg artefenomel + 50mg DSM265	23	Male	68.3	171	23.4	32	39.125
IBSM S2	OZ439/DSM265	10.5	7	200mg artefenomel + 50mg DSM265	23	Male	68.3	171	23.4	1	27.425
IBSM S2	OZ439/DSM265	11	7	200mg artefenomel + 50mg DSM265	23	Male	68.3	171	23.4	10.0793684	35.595
IBSM S3	OZ439/DSM265	0	7	200mg artefenomel + 50mg DSM265	24	Female	71	179	22.2	1	0.1
IBSM S3	OZ439/DSM265	4	7	200mg artefenomel + 50mg DSM265	24	Female	71	179	22.2	5.656854249	4.8
IBSM S3	OZ439/DSM265	5	7	200mg artefenomel + 50mg DSM265	24	Female	71	179	22.2	250.926284	6
IBSM S3	OZ439/DSM265	5.5	7	200mg artefenomel + 50mg DSM265	24	Female	71	179	22.2	880.268141	14.7
IBSM S3	OZ439/DSM265	6	7	200mg artefenomel + 50mg DSM265	24	Female	71	179	22.2	69.97142274	15.9
IBSM S3	OZ439/DSM265	6.5	7	200mg artefenomel + 50mg DSM265	24	Female	71	179	22.2	1781.744931	43.9
IBSM S3	OZ439/DSM265	7	7	200mg artefenomel + 50mg DSM265	24	Female	71	179	22.2	27283.61496	535.3
IBSM S3	OZ439/DSM265	7.5	7	200mg artefenomel + 50mg DSM265	24	Female	71	179	22.2	2393.180039	285.315
IBSM S3	OZ439/DSM265	8	7	200mg artefenomel + 50mg DSM265	24	Female	71	179	22.2	637.7193893	92.75
IBSM S3	OZ439/DSM265	8.5	7	200mg artefenomel + 50mg DSM265	24	Female	71	179	22.2	263.6586785	73.625
IBSM S3	OZ439/DSM265	9	7	200mg artefenomel + 50mg DSM265	24	Female	71	179	22.2	32	82.035
IBSM S3	OZ439/DSM265	9.5	7	200mg artefenomel + 50mg DSM265	24	Female	71	179	22.2	14.53696474	62.86
IBSM S3	OZ439/DSM265	10	7	200mg artefenomel + 50mg DSM265	24	Female	71	179	22.2	46.62781347	61.8
IBSM S3	OZ439/DSM265	10.5	7	200mg artefenomel + 50mg DSM265	24	Female	71	179	22.2	4.497941445	43.3
IBSM S3	OZ439/DSM265	11	7	200mg artefenomel + 50mg DSM265	24	Female	71	179	22.2	10.0793684	48.59
IBSM S4	EFITA	0	7	480 mg piperaquine	18	Male	81.4	182	24.6	1	0.345
IBSM S4	EFITA	4	7	480 mg piperaquine	18	Male	81.4	182	24.6	57.68882041	2.5
IBSM S4	EFITA	5	7	480 mg piperaquine	18	Male	81.4	182	24.6	535.2008969	7.33
IBSM S4	EFITA	5.5	7	480 mg piperaquine	18	Male	81.4	182	24.6	687.2015716	60.385
IBSM S4	EFITA	6	7	480 mg piperaquine	18	Male	81.4	182	24.6	65.23802572	14.845
IBSM S4	EFITA	6.5	7	480 mg piperaquine	18	Male	81.4	182	24.6	4480.974894	41.365
IBSM S4	EFITA	7	7	480 mg piperaquine	18	Male	81.4	182	24.6	11967.71095	954.7
IBSM S4	EFITA	7.5	7	480 mg piperaquine	18	Male	81.4	182	24.6	1936.232681	271.43
IBSM S4	EFITA	8	7	480 mg piperaquine	18	Male	81.4	182	24.6	66.72119982	106.83
IBSM S4	EFITA	8.5	7	480 mg piperaquine	18	Male	81.4	182	24.6	54.37507509	89.94
IBSM S4	EFITA	9	7	480 mg piperaquine	18	Male	81.4	182	24.6	3.174802104	85.705
IBSM S4	EFITA	9.5	7	480 mg piperaquine	18	Male	81.4	182	24.6	1	81.955
IBSM S4	EFITA	10	7	480 mg piperaquine	18	Male	81.4	182	24.6	1	63.95
IBSM S4	EFITA	10.5	7	480 mg piperaquine	18	Male	81.4	182	24.6	3.174802104	51.21
IBSM S4	EFITA	11	7	480 mg piperaquine	18	Male	81.4	182	24.6	1	41.275
IBSM S4	EFITA	22	7	480 mg piperaquine	18	Male	81.4	182	24.6	170.2740677	1.21
IBSM S5	EFITA	0	7	480 mg piperaquine	24	Male	101.6	195	26.7	1	0.28
IBSM S5	EFITA	4	7	480 mg piperaquine	24	Male	101.6	195	26.7	1	1.605
IBSM S5	EFITA	5	7	480 mg piperaquine	24	Male	101.6	195	26.7	227.5104393	3.175
IBSM S5	EFITA	5.5	7	480 mg piperaquine	24	Male	101.6	195	26.7	283.2366502	23.84
IBSM S5	EFITA	6	7	480 mg piperaquine	24	Male	101.6	195	26.7	46.64761516	11.25
IBSM S5	EFITA	6.5	7	480 mg piperaquine	24	Male	101.6	195	26.7	824.5932331	5.455
IBSM S5	EFITA	7	7	480 mg piperaquine	24	Male	101.6	195	26.7	6984.720495	272.1
IBSM S5	EFITA	7.5	7	480 mg piperaquine	24	Male	101.6	195	26.7	963.3176878	180.675
IBSM S5	EFITA	8	7	480 mg piperaquine	24	Male	101.6	195	26.7	44.14278682	21.58
IBSM S5	EFITA	8.5	7	480 mg piperaquine	24	Male	101.6	195	26.7	416.7363376	21.91
IBSM S5	EFITA	9	7	480 mg piperaquine	24	Male	101.6	195	26.7	409.0306866	41.845
IBSM S5	EFITA	9.5	7	480 mg piperaquine	24	Male	101.6	195	26.7	10.0793684	16.785
IBSM S5	EFITA	10	7	480 mg piperaquine	24	Male	101.6	195	26.7	224.1726985	10.47
IBSM S5	EFITA	10.5	7	480 mg piperaquine	24	Male	101.6	195	26.7	1079.970086	47.52
IBSM S5	EFITA	11	7	480 mg piperaquine	24	Male	101.6	195	26.7	224.8521959	61.11
IBSM S5	EFITA	22	7	480 mg piperaquine	24	Male	101.6	195	26.7	3.174802104	2.44
IBSM S6	OZGAM	0	7	480 mg piperaquine	55	Male	74	164	27.5	1	0.765
IBSM S6	OZGAM	4	7	480 mg piperaquine	55	Male	74	164	27.5	93.65895579	7.89
IBSM S6	OZGAM	5	7	480 mg piperaquine	55	Male	74	164	27.5	972.5276346	10.4
IBSM S6	OZGAM	5.5	7	480 mg piperaquine	55	Male	74	164	27.5	2533.801097	98.285
IBSM S6	OZGAM	6	7	480 mg piperaquine	55	Male	74	164	27.5	575.056519	99.77
IBSM S6	OZGAM	6.5	7	480 mg piperaquine	55	Male	74	164	27.5	12462.11599	36.985
IBSM S6	OZGAM	7	7	480 mg piperaquine	55	Male	74	164	27.5	59733.07988	1742.685
IBSM S6	OZGAM	7.5	7	480 mg piperaquine	55	Male	74	164	27.5	5647.921255	2135.01
IBSM S6	OZGAM	8	7	480 mg piperaquine	55	Male	74	164	27.5	617.2759471	431.5
IBSM S6	OZGAM	8.5	7	480 mg piperaquine	55	Male	74	164	27.5	698.6522005	355.835
IBSM S6	OZGAM	9	7	480 mg piperaquine	55	Male	74	164	27.5	232.0459679	326.955
IBSM S6	OZGAM	9.5	7	480 mg piperaquine	55	Male	74	164	27.5	122.4036171	333.755
IBSM S6	OZGAM	10	7	480 mg piperaquine	55	Male	74	164	27.5	64.58321091	292.22
IBSM S6	OZGAM	10.5	7	480 mg piperaquine	55	Male	74	164	27.5	54.94628364	247.76
IBSM S6	OZGAM	11	7	480 mg piperaquine	55	Male	74	164	27.5	1	220.535
IBSM S6	OZGAM	22	7	480 mg piperaquine	55	Male	74	164	27.5	464.5528364	165.835
IBSM S7	OZGAM	0	7	480 mg piperaquine	24	Male	87	189	24.4	1	0.89
IBSM S7	OZGAM	4	7	480 mg piperaquine	24	Male	87	189	24.4	32	2.985
IBSM S7	OZGAM	5	7	480 mg piperaquine	24	Male	87	189	24.4	698.761762	4.265
IBSM S7	OZGAM	5.5	7	480 mg piperaquine	24	Male	87	189	24.4	226.1769219	63.855
IBSM S7	OZGAM	6	7	480 mg piperaquine	24	Male	87	189	24.4	168.6683136	47.785
IBSM S7	OZGAM	6.5	7	480 mg piperaquine	24	Male	87	189	24.4	2951.97561	25.29
IBSM S7	OZGAM	7	7	480 mg piperaquine	24	Male	87	189	24.4	15891.78903	686.96
IBSM S7	OZGAM	7.5	7	480 mg piperaquine	24	Male	87	189	24.4	2329.101734	630.495
IBSM S7	OZGAM	8	7	480 mg piperaquine	24	Male	87	189	24.4	100.6018373	59.455
IBSM S7	OZGAM	8.5	7	480 mg piperaquine	24	Male	87	189	24.4	300.2347237	61.58
IBSM S7	OZGAM	9	7	480 mg piperaquine	24	Male	87	189	24.4	162.0962696	79.845
IBSM S7	OZGAM	9.5	7	480 mg piperaquine	24	Male	87	189	24.4	10.0793684	44.105
IBSM S7	OZGAM	10	7	480 mg piperaquine	24	Male	87	189	24.4	3.174802104	44.02
IBSM S7	OZGAM	10.5	7	480 mg piperaquine	24	Male	87	189	24.4	264.9770954	41.5
IBSM S7	OZGAM	11	7	480 mg piperaquine	24	Male	87	189	24.4	258.6183115	59.365
IBSM S7	OZGAM	22	7	480 mg piperaquine	24	Male	87	189	24.4	22.21348638	0.1
IBSM S8	OZGAM	0	7	480 mg piperaquine	29	Male	65	172	22	1	1.035
IBSM S8	OZGAM	4	7	480 mg piperaquine	29	Male	65	172	22	53.36665626	3.615
IBSM S8	OZGAM	5	7	480 mg piperaquine	29	Male	65	172	22	737.3330319	7.54
IBSM S8	OZGAM	5.5	7	480 mg piperaquine	29	Male	65	172	22	772.859625	85.715
IBSM S8	OZGAM	6	7	480 mg piperaquine	29	Male	65	172	22	239.4305745	37.775
IBSM S8	OZGAM	6.5	7	480 mg piperaquine	29	Male	65	172	22	11884.36881	45.765
IBSM S8	OZGAM	7	7	480 mg piperaquine	29	Male	65	172	22	28265.46363	2162.96
IBSM S8	OZGAM	7.5	7	480 mg piperaquine	29	Male	65	172	22	4125.73877	700.045
IBSM S8	OZGAM	8	7	480 mg piperaquine	29	Male	65	172	22	78.01796649	132.645
IBSM S8	OZGAM	8.5	7	480 mg piperaquine	29	Male	65	172	22	132.5169125	122.865
IBSM S8	OZGAM	9	7	480 mg piperaquine	29	Male	65	172	22	1	114.495
IBSM S8	OZGAM	9.5	7	480 mg piperaquine	29	Male	65	172	22	3.174802104	95.905
IBSM S8	OZGAM	10	7	480 mg piperaquine	29	Male	65	172	22	3.174802104	92.98
IBSM S8	OZGAM	10.5	7	480 mg piperaquine	29	Male	65	172	22	3.174802104	74.815
IBSM S8	OZGAM	11	7	480 mg piperaquine	29	Male	65	172	22	1	45.85
IBSM S8	OZGAM	22	7	480 mg piperaquine	29	Male	65	172	22	NA	4.57
IBSM S9	DSMOZ-2	0	7	400mg DSM265	32	Male	77.6	174	25.6	1	0.1
IBSM S9	DSMOZ-2	4	7	400mg DSM265	32	Male	77.6	174	25.6	5.656854249	0.74
IBSM S9	DSMOZ-2	5	7	400mg DSM265	32	Male	77.6	174	25.6	416.4108548	0.995
IBSM S9	DSMOZ-2	5.5	7	400mg DSM265	32	Male	77.6	174	25.6	609.1551526	22.43
IBSM S9	DSMOZ-2	6	7	400mg DSM265	32	Male	77.6	174	25.6	217.9908255	19.245
IBSM S9	DSMOZ-2	6.5	7	400mg DSM265	32	Male	77.6	174	25.6	1316.483954	5.085
IBSM S9	DSMOZ-2	7	7	400mg DSM265	32	Male	77.6	174	25.6	8350.672039	141.73
IBSM S9	DSMOZ-2	7.5	7	400mg DSM265	32	Male	77.6	174	25.6	3236.102498	280.155
IBSM S9	DSMOZ-2	8	7	400mg DSM265	32	Male	77.6	174	25.6	1940.876149	124.775
IBSM S9	DSMOZ-2	8.5	7	400mg DSM265	32	Male	77.6	174	25.6	29.8087838	20.4
IBSM S9	DSMOZ-2	9	7	400mg DSM265	32	Male	77.6	174	25.6	3.174802104	3.935
IBSM S9	DSMOZ-2	9.5	7	400mg DSM265	32	Male	77.6	174	25.6	1	9.6
IBSM S9	DSMOZ-2	10	7	400mg DSM265	32	Male	77.6	174	25.6	1	3.59
IBSM S9	DSMOZ-2	10.5	7	400mg DSM265	32	Male	77.6	174	25.6	1	1.165
IBSM S9	DSMOZ-2	11	7	400mg DSM265	32	Male	77.6	174	25.6	1	2.935
IBSM S9	DSMOZ-2	23	7	400mg DSM265	32	Male	77.6	174	25.6	19.03870227	0.1
IBSM S10	DSMOZ-2	0	7	400mg DSM265	27	Female	70.4	166	25.5	1	0.1
IBSM S10	DSMOZ-2	4	7	400mg DSM265	27	Female	70.4	166	25.5	75.68355171	6.15
IBSM S10	DSMOZ-2	5	7	400mg DSM265	27	Female	70.4	166	25.5	1355.286317	13.51
IBSM S10	DSMOZ-2	5.5	7	400mg DSM265	27	Female	70.4	166	25.5	1840.152711	76.03
IBSM S10	DSMOZ-2	6	7	400mg DSM265	27	Female	70.4	166	25.5	529.5129838	50.24
IBSM S10	DSMOZ-2	6.5	7	400mg DSM265	27	Female	70.4	166	25.5	9017.883898	49.515
IBSM S10	DSMOZ-2	7	7	400mg DSM265	27	Female	70.4	166	25.5	61357.0895	696.585
IBSM S10	DSMOZ-2	7.5	7	400mg DSM265	27	Female	70.4	166	25.5	10834.92903	2377.725
IBSM S10	DSMOZ-2	8	7	400mg DSM265	27	Female	70.4	166	25.5	9840.858933	1459.845
IBSM S10	DSMOZ-2	8.5	7	400mg DSM265	27	Female	70.4	166	25.5	1130.68557	197.5
IBSM S10	DSMOZ-2	9	7	400mg DSM265	27	Female	70.4	166	25.5	30.46964641	44.6
IBSM S10	DSMOZ-2	9.5	7	400mg DSM265	27	Female	70.4	166	25.5	14.63722284	14.39
IBSM S10	DSMOZ-2	10	7	400mg DSM265	27	Female	70.4	166	25.5	14.53696474	13.075
IBSM S10	DSMOZ-2	10.5	7	400mg DSM265	27	Female	70.4	166	25.5	3.174802104	10.815
IBSM S10	DSMOZ-2	11	7	400mg DSM265	27	Female	70.4	166	25.5	10.0793684	10.86
IBSM S10	DSMOZ-2	23	7	400mg DSM265	27	Female	70.4	166	25.5	1432.291879	0.1
IBSM S11	DSMOZ-2	0	7	400mg DSM265	23	Male	66.4	183	19.8	1	0.1
IBSM S11	DSMOZ-2	4	7	400mg DSM265	23	Male	66.4	183	19.8	32	10.545
IBSM S11	DSMOZ-2	5	7	400mg DSM265	23	Male	66.4	183	19.8	874.6222042	4.38
IBSM S11	DSMOZ-2	6	7	400mg DSM265	23	Male	66.4	183	19.8	278.6485241	30.995
IBSM S11	DSMOZ-2	6.5	7	400mg DSM265	23	Male	66.4	183	19.8	970.6554487	9.125
IBSM S11	DSMOZ-2	7	7	400mg DSM265	23	Male	66.4	183	19.8	16530.24477	495.735
IBSM S11	DSMOZ-2	7.5	7	400mg DSM265	23	Male	66.4	183	19.8	3161.459887	770.115
IBSM S11	DSMOZ-2	8	7	400mg DSM265	23	Male	66.4	183	19.8	1691.729831	363.935
IBSM S11	DSMOZ-2	8.5	7	400mg DSM265	23	Male	66.4	183	19.8	71.76880575	33.85
IBSM S11	DSMOZ-2	9	7	400mg DSM265	23	Male	66.4	183	19.8	1	14.015
IBSM S11	DSMOZ-2	9.5	7	400mg DSM265	23	Male	66.4	183	19.8	1	7.465
IBSM S11	DSMOZ-2	10	7	400mg DSM265	23	Male	66.4	183	19.8	1	14.305
IBSM S11	DSMOZ-2	10.5	7	400mg DSM265	23	Male	66.4	183	19.8	1	8.26
IBSM S11	DSMOZ-2	11	7	400mg DSM265	23	Male	66.4	183	19.8	1	7.64
IBSM S11	DSMOZ-2	23	7	400mg DSM265	23	Male	66.4	183	19.8	3.174802104	0.1
IBSM S12	DSMOZ-2	0	7	400mg DSM265	25	Male	91.2	200	22.8	1	0.1
IBSM S12	DSMOZ-2	4	7	400mg DSM265	25	Male	91.2	200	22.8	1	0.69
IBSM S12	DSMOZ-2	5	7	400mg DSM265	25	Male	91.2	200	22.8	14.31782106	0.715
IBSM S12	DSMOZ-2	5.5	7	400mg DSM265	25	Male	91.2	200	22.8	63.49803147	1.475
IBSM S12	DSMOZ-2	6	7	400mg DSM265	25	Male	91.2	200	22.8	5.656854249	1.235
IBSM S12	DSMOZ-2	6.5	7	400mg DSM265	25	Male	91.2	200	22.8	50.59644256	0.1
IBSM S12	DSMOZ-2	7	7	400mg DSM265	25	Male	91.2	200	22.8	1230.271439	36.96
IBSM S12	DSMOZ-2	7.5	7	400mg DSM265	25	Male	91.2	200	22.8	540.5631779	61.77
IBSM S12	DSMOZ-2	8	7	400mg DSM265	25	Male	91.2	200	22.8	125.4865729	13.63
IBSM S12	DSMOZ-2	8.5	7	400mg DSM265	25	Male	91.2	200	22.8	1	0.1
IBSM S12	DSMOZ-2	9	7	400mg DSM265	25	Male	91.2	200	22.8	13.50662683	1.88
IBSM S12	DSMOZ-2	9.5	7	400mg DSM265	25	Male	91.2	200	22.8	1	0.94
IBSM S12	DSMOZ-2	10	7	400mg DSM265	25	Male	91.2	200	22.8	1	1.35
IBSM S12	DSMOZ-2	10.5	7	400mg DSM265	25	Male	91.2	200	22.8	1	2.375
IBSM S12	DSMOZ-2	11	7	400mg DSM265	25	Male	91.2	200	22.8	1	0.495
IBSM S12	DSMOZ-2	23	7	400mg DSM265	25	Male	91.2	200	22.8	1	0.1
IBSM S13	DSMOZ-2	0	7	400mg DSM265	24	Male	86.5	192	23.5	1	0.1
IBSM S13	DSMOZ-2	4	7	400mg DSM265	24	Male	86.5	192	23.5	140.6413879	1.405
IBSM S13	DSMOZ-2	5	7	400mg DSM265	24	Male	86.5	192	23.5	403.1066856	1.405
IBSM S13	DSMOZ-2	5.5	7	400mg DSM265	24	Male	86.5	192	23.5	516.5268628	3.395
IBSM S13	DSMOZ-2	6	7	400mg DSM265	24	Male	86.5	192	23.5	204.2939059	2.28
IBSM S13	DSMOZ-2	6.5	7	400mg DSM265	24	Male	86.5	192	23.5	247.3863375	0.98
IBSM S13	DSMOZ-2	7	7	400mg DSM265	24	Male	86.5	192	23.5	3818.91994	79.325
IBSM S13	DSMOZ-2	7.5	7	400mg DSM265	24	Male	86.5	192	23.5	700.1912838	62.915
IBSM S13	DSMOZ-2	8	7	400mg DSM265	24	Male	86.5	192	23.5	413.4065572	28.365
IBSM S13	DSMOZ-2	8.5	7	400mg DSM265	24	Male	86.5	192	23.5	3.174802104	3.715
IBSM S13	DSMOZ-2	9	7	400mg DSM265	24	Male	86.5	192	23.5	1	0.8
IBSM S13	DSMOZ-2	9.5	7	400mg DSM265	24	Male	86.5	192	23.5	1	0.82
IBSM S13	DSMOZ-2	10	7	400mg DSM265	24	Male	86.5	192	23.5	1	0.64
IBSM S13	DSMOZ-2	10.5	7	400mg DSM265	24	Male	86.5	192	23.5	1	0.1
IBSM S13	DSMOZ-2	11	7	400mg DSM265	24	Male	86.5	192	23.5	1	0.99
IBSM S13	DSMOZ-2	23	7	400mg DSM265	24	Male	86.5	192	23.5	1	0.1
IBSM S14	DSMOZ-2	0	7	400mg DSM265	20	Female	58.2	163	21.9	1	0.1
IBSM S14	DSMOZ-2	4	7	400mg DSM265	20	Female	58.2	163	21.9	5.656854249	3.94
IBSM S14	DSMOZ-2	5	7	400mg DSM265	20	Female	58.2	163	21.9	923.246446	10.43
IBSM S14	DSMOZ-2	5.5	7	400mg DSM265	20	Female	58.2	163	21.9	484.3552415	38.06
IBSM S14	DSMOZ-2	6	7	400mg DSM265	20	Female	58.2	163	21.9	289.4183823	17.21
IBSM S14	DSMOZ-2	6.5	7	400mg DSM265	20	Female	58.2	163	21.9	4017.050908	27.61
IBSM S14	DSMOZ-2	7	7	400mg DSM265	20	Female	58.2	163	21.9	19479.43088	693.115
IBSM S14	DSMOZ-2	7.5	7	400mg DSM265	20	Female	58.2	163	21.9	2913.826002	438.52
IBSM S14	DSMOZ-2	8	7	400mg DSM265	20	Female	58.2	163	21.9	751.8262057	116.37
IBSM S14	DSMOZ-2	8.5	7	400mg DSM265	20	Female	58.2	163	21.9	78.0775035	14.305
IBSM S14	DSMOZ-2	9	7	400mg DSM265	20	Female	58.2	163	21.9	10.0793684	7.1
IBSM S14	DSMOZ-2	9.5	7	400mg DSM265	20	Female	58.2	163	21.9	1	3.27
IBSM S14	DSMOZ-2	10	7	400mg DSM265	20	Female	58.2	163	21.9	1	3.23
IBSM S14	DSMOZ-2	10.5	7	400mg DSM265	20	Female	58.2	163	21.9	1	2.95
IBSM S14	DSMOZ-2	11	7	400mg DSM265	20	Female	58.2	163	21.9	1	3.41
IBSM S14	DSMOZ-2	23	7	400mg DSM265	20	Female	58.2	163	21.9	127.8657446	0.1
IBSM S15	DSMOZ-2	0	7	400mg DSM265	20	Male	72.5	177	23.1	1	0.1
IBSM S15	DSMOZ-2	4	7	400mg DSM265	20	Male	72.5	177	23.1	1	0.1
IBSM S15	DSMOZ-2	5	7	400mg DSM265	20	Male	72.5	177	23.1	360.6868448	0.98
IBSM S15	DSMOZ-2	5.5	7	400mg DSM265	20	Male	72.5	177	23.1	377.4652302	5.63
IBSM S15	DSMOZ-2	6	7	400mg DSM265	20	Male	72.5	177	23.1	8.660254038	5.615
IBSM S15	DSMOZ-2	6.5	7	400mg DSM265	20	Male	72.5	177	23.1	498.373354	0.975
IBSM S15	DSMOZ-2	7	7	400mg DSM265	20	Male	72.5	177	23.1	2371.966446	44.095
IBSM S15	DSMOZ-2	7.5	7	400mg DSM265	20	Male	72.5	177	23.1	910.7929553	38.39
IBSM S15	DSMOZ-2	8	7	400mg DSM265	20	Male	72.5	177	23.1	465.5660952	37.155
IBSM S15	DSMOZ-2	8.5	7	400mg DSM265	20	Male	72.5	177	23.1	5.265637428	3.065
IBSM S15	DSMOZ-2	9	7	400mg DSM265	20	Male	72.5	177	23.1	5.348481241	0.1
IBSM S15	DSMOZ-2	9.5	7	400mg DSM265	20	Male	72.5	177	23.1	1	0.93
IBSM S15	DSMOZ-2	10	7	400mg DSM265	20	Male	72.5	177	23.1	1	0.38
IBSM S15	DSMOZ-2	10.5	7	400mg DSM265	20	Male	72.5	177	23.1	1	0.1
IBSM S15	DSMOZ-2	11	7	400mg DSM265	20	Male	72.5	177	23.1	1	0.1
IBSM S15	DSMOZ-2	23	7	400mg DSM265	20	Male	72.5	177	23.1	1	0.1
