# Supplementary material for: The in-vivo dynamics of Plasmodium falciparum HRP2: implications for the use of rapid diagnostic tests in malaria elimination
Source: Malar J. 2022 Aug 3;21:233. doi: 10.1186/s12936-022-04245-z (PMC9351188; doi:10.1186/s12936-022-04245-z)
Supplement: Supplementary file 2 — Additional file 2. Includes the R codes and required datasets to perform the final HRP2 models as presented in the manuscript. Futher details about the contents of R code and datasets are included in “File Details.txt”. [file 12936_2022_4245_MOESM2_ESM.zip › Add file 2/Namibia_Parasitemia_and_HRP2.csv]

ID	time_days	age	sex	HRP2_pg_mL	Parasites_per_uL	log10Parasites
F1	0	24	Male	833205.06	9455.3398	3.975677141
F1	3	24	Male	1462098.43	NA	NA
F1	7	24	Male	429877.38	NA	NA
F1	14	24	Male	241652.61	0.154	-0.812479279
F1	21	24	Male	230922.85	0.116	-0.935542011
F1	28	24	Male	106464.22	NA	NA
F1	35	24	Male	67197.99	NA	NA
F1	42	24	Male	26681.87	NA	NA
F1	49	24	Male	6505.83	NA	NA
F1	56	24	Male	2854.69	NA	NA
F1	63	24	Male	526.64	NA	NA
F1	70	24	Male	68.45	NA	NA
F1	77	24	Male	25.01	NA	NA
F1	84	24	Male	4.5	NA	NA
F2	0	25	Male	325239.1	2883.6101	3.459936538
F2	7	25	Male	13478.96	NA	NA
F2	14	25	Male	9482.23	NA	NA
F2	21	25	Male	9611.4	NA	NA
F2	28	25	Male	8014.59	NA	NA
F2	35	25	Male	1733.41	NA	NA
F2	42	25	Male	348.19	NA	NA
F2	49	25	Male	46.01	NA	NA
F2	56	25	Male	34.62	NA	NA
F2	63	25	Male	13.66	NA	NA
F3	0	25	Female	2312.8	99.510002	1.997866735
F3	7	25	Female	661.88	NA	NA
F3	14	25	Female	958.31	NA	NA
F3	21	25	Female	455.1	NA	NA
F4	0	24	Male	399101.01	22614.26	4.354382381
F4	7	24	Male	71256.26	NA	NA
F4	14	24	Male	39254.49	NA	NA
F4	21	24	Male	10323.69	NA	NA
F4	28	24	Male	13505.94	NA	NA
F4	35	24	Male	3594.3	NA	NA
F4	42	24	Male	1215.39	NA	NA
F4	49	24	Male	537.06	NA	NA
F4	56	24	Male	137.37	NA	NA
F5	0	25	Female	3655055.93	387.60999	2.588394962
F5	7	25	Female	3475.91	NA	NA
F5	14	25	Female	1703.94	4.3410001	0.637589796
F5	21	25	Female	1123.68	0.50700003	-0.294992015
F5	28	25	Female	420.54	NA	NA
F6	0	24	Female	10931829534	49346.809	4.693259074
F6	3	24	Female	9350481.58	NA	NA
F6	7	24	Female	1916205.66	NA	NA
F6	14	24	Female	20698.38	0.243	-0.614393726
F6	21	24	Female	27592.48	NA	NA
F6	28	24	Female	4972.49	NA	NA
F6	35	24	Female	36360.88	NA	NA
F6	42	24	Female	9067.94	NA	NA
F6	49	24	Female	5551.5	NA	NA
F6	56	24	Female	2684.45	NA	NA
F6	63	24	Female	702.48	NA	NA
F6	70	24	Female	88.67	NA	NA
F6	77	24	Female	16.96	NA	NA
