# Supplementary material for: The in-vivo dynamics of Plasmodium falciparum HRP2: implications for the use of rapid diagnostic tests in malaria elimination
Source: Malar J. 2022 Aug 3;21:233. doi: 10.1186/s12936-022-04245-z (PMC9351188; doi:10.1186/s12936-022-04245-z)
Supplement: Supplementary file 2 — Additional file 2. Includes the R codes and required datasets to perform the final HRP2 models as presented in the manuscript. Futher details about the contents of R code and datasets are included in “File Details.txt”. [file 12936_2022_4245_MOESM2_ESM.zip › Add file 2/Simulation of parasite growth and clearance - Nambia Adults.R]

########################################################################################################################################################################################################################
### Simulation model for generating parasitemia growth and clearance in Namibia field samples ##
###
### Aim: Use parasite growth model observed in IBSM Pf studies from QIMR-Berghofer to simulate growth of
###      parasites in the Namibia dataset. 
###      The clearance of the parasites are assumed to have a clearance rate of 0.3 log10 parasites per day  
###      Once the parasitemia has been simulated, this is used as the input for the HRP2 model to predict HRP2 over the duration of the study. 
###
### Date:  December 2020
### Louise Marquart

## Half-life = 1.672 as estimated from n=10 IBSM subjects 
## Half-life = 4.5 as reported in Plucinski et al. 2018 Journal of Infectious Diseases, 217(5): 685-92.

########################################################################################################################################################################################################################

rm(list = ls())

#############################################
## Step 1: Set working directories ##########
#############################################
 

setwd(".../Data Sources/")
# Load Packages
library(nlme)
library(Matrix)
library(MASS)
library(dplyr)
 

####################################################
## Step 2: Read in data from Namibia      ##########
###################################################

##Call in data
 namibia_long<- read.csv( ".../Namibia_Parasitemia_and_HRP2.csv",  header=TRUE)

 
###########################################################################
##########################################################################
###     Simulation of parasitemia dynamics and running of HRP2 model #####
##########################################################################
##########################################################################
 maxsub<-6 #Number of subjects  
 
set.seed(1234)

#######################################
## Define key variables for simulation:
#######################################
studydays<- 108 #Number of days to simulate growth and clearance of the parasites - starting from Day 0    # (potentially needs to include growth of 8-10 days and then 98 days of study follow up)

## HRP2 Elimination Half-life: 
##halflife<- 1.672 ## Elimination half-life estimate of HRP2. Value of 1.672 is based on n=10 individuals from IBSM model
halflife<- 4.5## Elimination half-life estimate of HRP2 - based on median value from Angola as estimated from Plucinski et al 2018


for (i in 1:maxsub){
  
  tryCatch({ #To continue loop regardless of errors
      #######################################################
      ## Step A: Simulate parasite growth              #####
      #######################################################
  print(i)
   tabid<-table(namibia_long$ID)
  egpatient<-subset(namibia_long,namibia_long$ID== rownames(tabid)[[i]]) 
  subB<-egpatient$ID
  
  #mypath <- file.path("Output/Halflife_1point67",paste("Output_HL1point67_", subB[[1]],".pdf", sep = ""))
  mypath <- file.path("Output/Halflife_4point5",paste("Output_HL4point5_", subB[[1]],".pdf", sep = ""))
  
  pdf(file=mypath, paper="a4r" )
  
     ## Define parameter estimates based on 3D7 growth, with the exception of the intercept "a" which will be set to the 'background' parasitemia level
      ## Based on the following model:
      ##             randomlist <- list(Study.Coh.ID = a + m + k  + c ~ 1)
      ##            gm.all.k.m1 <- nlme(log10.av.ppml ~  a + m * Time + c* sin(2*pi/period * Time+k), 
      #                    data = data.merged, 
      #                    random = randomlist,
      #                    method="ML",
      #                    fixed = a + m + c + k + period ~ 1 ,
      #                    start = c(a = -2, m = 0.7, c = 1, k = 5, period = 1.56)
      #                     )
      #             summary(gm.all.k.m1)
  
  
            a_true= 0 #Baseline parasitemia  
            m_true = 0.758
            c_true= 0.654
            k_true = 6.34
            #period_true = 1.624#### Fixing the period to 2 so that it makes calculating the replicating parasites easier...
            period_true=2
            
            a_randomeffectSD=0.34019495
            m_randomeffectSD= 0.03625251
            k_randomeffectSD= 0.53968086
            
            ##Convert the correlation matrix from the model to a variance-covariance matrix 
        
            #Correlation structure from the random intercepts model for subjects: a, m and k
            corrmatrix <- matrix(c(1,0.078, 0.276, 0.078, 1, 0.614, 0.276, 0.614, 1), nrow=3, ncol=3 )
            StdDev<-c(a_randomeffectSD, m_randomeffectSD, k_randomeffectSD)
            D<-diag(StdDev)
            varcovmatrix<-D%*%corrmatrix%*%D
            
            
            RE_Sample<-mvrnorm(n=1, c(a_true,m_true,k_true), varcovmatrix) 
            RE_Sample
            a_ind<-RE_Sample[[1]]
            m_ind<-RE_Sample[[2]]
            k_ind<-RE_Sample[[3]]
  
  
            # Generate a time variable
            Time_seq<-seq(0,studydays,0.1)
            
            # Generate log10 parasitemia 
            Parasitemia_sinewave<- a_ind + m_ind*Time_seq + c_true *sin(2*pi/period_true*Time_seq + k_ind)

            # Select the maximum parasitemia level for the individual (assumed to be time of enrollment)- that will be the starting value for the parasite clearance phase
            
            MaxPar<-egpatient$log10Parasites[[1]]+3  ##i.e.  the +3 to make it /mL rather than /microLiter
            
            
            ## Create a dataset that is the parasite growth, from Day 0 up to the time where simulated parasitemia is equivalent to the observed paraitemia at time of enrollment
            
            ParasiteGrowth<-as.data.frame(cbind(Time_seq, Parasitemia_sinewave))
            colnames(ParasiteGrowth)<-c("Time", "Log10Parasitemia")
            #Find first time parasitemia is above MaxPar at Enrollment
            ParasiteGrowth<-ParasiteGrowth[1:min(which(ParasiteGrowth[,2] > MaxPar))[[1]],]
            
            
            
            
    #######################################################
    ## Step B: Simulate parasite clearance           #####
    ######################################################
            
            # Based on 11 individuals with 3 parasitemia time-points, can obtain an estimate of the parasite clearance (i.e. log10 parasites/Day)
            clearance_rate<-0.3
            
            Parasite_exponentialclearance<-ParasiteGrowth[dim(ParasiteGrowth)[[1]],2] - clearance_rate*Time_seq
            ParasiteClearance<-as.data.frame(cbind(Time_seq+ParasiteGrowth[dim(ParasiteGrowth)[[1]],1], Parasite_exponentialclearance))
            colnames(ParasiteClearance)<-c("Time", "Log10Parasitemia")
            ParasiteClearance<-ParasiteClearance[2:min(which(ParasiteClearance[,2] <0.00001))[[1]],] #Ignore the first entry in the clearance matrix, as it is a repeat of the last observation in the growth model
            
      #########################################################
      ## Step C: Simulated parasite growth and clearance  #####
      #########################################################        
            Simulate_Parasitemia<-rbind(ParasiteGrowth,ParasiteClearance)
            
          #  write.csv(Simulate_Parasitemia,paste("Output/Halflife_1point67/SimulatedParasitemia_HL1point67_", subB[[1]],".csv", sep = ""), row.names=FALSE)
            write.csv(Simulate_Parasitemia,paste("Output/Halflife_4point5/SimulatedParasitemia_HL4point5_", subB[[1]],".csv", sep = ""), row.names=FALSE)
           
			plot(Simulate_Parasitemia$Time, Simulate_Parasitemia$Log10Parasitemia, type="l"  , xlab="Days", ylab="Log10 Parasitemia/mL", main=paste("Subject-",subB[[1]], ": Parasitemia (growth and clearance)", sep=""))
            
            
            ## (i) Compare the simulated parasite clearance with what is observed for each individual 
            egpatient_par<-subset(egpatient, egpatient$Parasites_per_uL>0)
           
            if(dim(egpatient_par)[[1]]==1){
              points(ParasiteGrowth[dim(ParasiteGrowth)[[1]],1], egpatient_par$log10Parasites[[1]]+3, pch=2, col="blue")  }
            
            if(dim(egpatient_par)[[1]]==2){
              points(ParasiteGrowth[dim(ParasiteGrowth)[[1]],1], egpatient_par$log10Parasites[[1]]+3, pch=2, col="blue") 
              points(ParasiteGrowth[dim(ParasiteGrowth)[[1]],1]+egpatient_par$time_days[[2]], egpatient_par$log10Parasites[[2]]+3, pch=2, col="blue")
            }
            
            if(dim(egpatient_par)[[1]]==3){
              points(ParasiteGrowth[dim(ParasiteGrowth)[[1]],1], egpatient_par$log10Parasites[[1]]+3, pch=2, col="blue")
              points(ParasiteGrowth[dim(ParasiteGrowth)[[1]],1]+egpatient_par$time_days[[2]], egpatient_par$log10Parasites[[2]]+3, pch=2, col="blue")
              points(ParasiteGrowth[dim(ParasiteGrowth)[[1]],1]+egpatient_par$time_days[[3]], egpatient_par$log10Parasites[[3]]+3, pch=2, col="blue")
            }
            

      ####################################################################
      ## Step D: Create a dataset with the 'replicating' parasites   #####
      ##         Assuming a 48 hour lifecycle, we will only observe parasites 
      ##         every second day that is consistent with replicating parasites.
      ##      
      ##        The replicating parasites will be the number of parasites every life-cycle peak 
      ##        Therefore, need to find the first peak and then subsequent peaks will be 2 days apart... 
      ####################################################################
            
            firstcycle<-subset(ParasiteGrowth, ParasiteGrowth$Time< round(period_true,0)/2)
            firstpeak<-Simulate_Parasitemia[which(firstcycle$Log10Parasitemia==max(firstcycle$Log10Parasitemia)),]
            
            
        ## Shift time so that 0 is now the time of the first peak - this will make the following derivation of replicating parasitemia much easier.
            
            Simulate_Parasitemia$Time_shifted<-Simulate_Parasitemia$Time-firstpeak$Time 
            
        ## Derive number of cycles used to calcualte replicating parasites
            maxcycles<-round(max(ParasiteClearance$Time)/period_true,0)
            
            
        #####################################################
        ## Create a dataset of the replicating parasites  
        #####################################################
            RepPar<-matrix(NA, nrow=maxcycles+1,ncol=2)
            colnames(RepPar)<-c("Time", "Log10_Parasitemia")
            
            RepPar[1,1]<-0 #Set first value to 0
            RepPar[1,2]<-firstpeak$Log10Parasitemia
            for (j in 1:maxcycles){
              #Time_rep<-firstpeak$Time + period_true*i ## Use this statement if the simulated time has not been shifted by the first peak.
              Time_rep<- period_true*j 
              
              cyclerep<- subset(Simulate_Parasitemia, (Simulate_Parasitemia$Time_shifted>period_true*(j-1) & Simulate_Parasitemia$Time_shifted<Time_rep))
              print(cyclerep)
              peak_rep<-cyclerep[which(cyclerep$Log10Parasitemia==max(cyclerep$Log10Parasitemia)),]
              
              RepPar[j+1,1]<- round(peak_rep$Time_shifted[[1]],0) # - the firstpeak time so that we are using whole days  
              RepPar[j+1,2]<- peak_rep$Log10Parasitemia[[1]]
            }
            
            ReplicatingPar<-subset(RepPar, is.na(RepPar[,2])==FALSE)
            
            
            ##  Add the firstpeak$Time so that it is appropriately shifted back to original.
            ##  Can add the replicating plots to the plot to make sure it is capturing the correct data...
            points(ReplicatingPar[,1]+ firstpeak$Time , ReplicatingPar[,2]) 
            
            ReplicatingPar<-as.data.frame(ReplicatingPar)
            ReplicatingPar$Parasitemia<-10^(ReplicatingPar$Log10_Parasitemia)
            ReplicatingPar$Time_corrected<-ReplicatingPar[,1]+ firstpeak$Time
            ReplicatingPar$Time_corrected[round(ReplicatingPar$Log10_Parasitemia,1)==round(MaxPar,1)]<-ParasiteGrowth[dim(ParasiteGrowth)[[1]],1]
            ReplicatingPar$Timeofenrollment<-ParasiteGrowth[dim(ParasiteGrowth)[[1]],1]
             write.csv(ReplicatingPar,paste("Output/Halflife_1point67/Replicatingarasitemia_HL1point67_", subB[[1]],".csv", sep = ""), row.names=FALSE)
            
    ##########################################################################################
    ## Step E: Use the simulated replicating parasites as input into the HRP2 model      #####
    ##########################################################################################
            
          ## (i) Need to include non-replicating days into the dataset; 
            ##  Set up a dataset that has number of days from 0 to number of days "studydays" (includes growth and then study follow up of up to 98 days)
            data_RBCwholedays<-subset(Simulate_Parasitemia, Simulate_Parasitemia$Time %in% seq(0,studydays,1))
            maxday<-dim(data_RBCwholedays)[[1]]
            
            data_RBCwholedays$Parasitemia<-10^(data_RBCwholedays$Log10Parasitemia)
            colnames(data_RBCwholedays)<-c("Time","Log10_Parasitemia","Time_shifted","Parasitemia")
            
            ## Replicating data: Assuming constant production of  PfHRP2 = 33.57655E-15 fg/parasite
            replicating_evendays<-as.data.frame(cbind(seq(1,maxday, by=2), rep(0,length(seq(1,maxday, by=2))[[1]]), rep(0,length(seq(1,maxday, by=2))[[1]])))
            colnames(replicating_evendays)<-c("Time","Log10_Parasitemia","Parasitemia")
          
            replicatingData<-rbind(ReplicatingPar[,c(1:3)], replicating_evendays)
            
            ##Sorted replicating data by day (whole days)
            replicatingData<-replicatingData[ order(replicatingData$Time), ]
            #replicatingData 
            
            ##Day of treatment is in twice... as it includes the parasitemia at time of treatment and also the next parasitemia in whole days (i.e. Day 7.9 and Day 8.0)
            # Keep the maximum value of parasitemia in the replicating dataset (i.e. first observation; can use 'distinct' function in dplyr package)
            replicatingData %>% distinct(Time, .keep_all = TRUE)
            
            nullparasitemia<-cbind(seq(max(replicatingData$Time)+1,studydays, by=1), rep(0,length(seq(max(replicatingData$Time)+1,studydays, by=1))), rep(0,length(seq(max(replicatingData$Time)+1,studydays, by=1))))
            colnames(nullparasitemia)<-c("Time","Log10_Parasitemia","Parasitemia")
            replicatingData<-rbind(replicatingData, nullparasitemia)
            
            
            #Add non-null parasitemia to RBC whole blood as well
            data_RBCwholedays<-rbind(data_RBCwholedays[,c(1,2,4)], nullparasitemia)
            
            
        ## (ii) Parasite decay array: 
            ## This data assumes that the elimination constant from  first order decay, where 0.5 represents 50% (or half life)
            ## Half-life is represented by the variable 'halflife'. Based on updated HRP2 model from IBSM this was 1.672; however this may be too fast for the Namibia dataset     
           
   
            decay_array <- as.data.frame(exp(log(0.5)*seq(0,100,1)/halflife)) ##Have updated this to be 50 (from 25)
            colnames(decay_array) <- "percent" 
            
            
                
            #######################################################################
            # Set up the matrices to capture:
            ##    i)  the Total circulating PFHRP2 (Min and max)
            ##    ii) Total HRP2 in the cells
            ##    iii) Decay and produced arrays
            #######################################################################
            
           
                 
                
            HRP2<-matrix(0,2*studydays+1,1)		  ##Total  circulating PfHRP2 grams
            HRP2_mincirc<-matrix(0,2*studydays+1,1)   ##The minimum circulating PfHRP2 g/ul (assuming HRP2 is water-soluble)
            HRP2_maxcirc<-matrix(0,2*studydays+1,1)   ##The maximum circulating PfHRP2 g/ul (assuming 100% of HRP2 is in blood)
            
            decay<-matrix(0,200,1)
            produced<-matrix(0,2*studydays+1,1)
            
            HRP2_cell_grams<-matrix(0, 2*studydays+1,1)     ## Total PfHRP2 g in the cell
            HRP2_cell<-matrix(0, 2*studydays+1,1)           ## Total PfHRP2 g/ul in the cell
            
            #######################################
            ## Generating estimated HRP2 
            #######################################
            
			#######################################################################################################
            ## Call in the height, weight, ECV and BV data - where the ECV and blood volume were calculated as: 
			##			Females: Blood volume = 0.07 * weight (kg); ECV = 0.245 * weight (kg)
			##  	    Males: Blood volume = 0.07 * weight (kg); ECV = 0.22 * weight (kg)
			######################################################################################################
            patientdat<-read.csv("Height and weight for Namibia adults.csv", header = TRUE, stringsAsFactors = FALSE)
            ECF_volume<-subset(patientdat, patientdat$ID==subB[[1]])$Original_ECV
            
            blood_volume<-subset(patientdat, patientdat$ID==subB[[1]])$BV_est
            
            
           # for(k in 1:maxday+1){
            for(k in 1:studydays){  
              produced[k,1]=replicatingData[k,"Parasitemia"][[1]]*(blood_volume*1E3)*33.57655E-15 ##This is the PfHRP2 produced  per parasite (PfHRP2 in grams) where the parasitemia has been updated be total number of parasites (i.e. parasites/mL x body volume in mL)
              decay<-produced[k,1]*decay_array
              
                    for(j in (1:100)){
                      HRP2[k+j-1,1]<-HRP2[k+j-1,1]+decay[j,1]
                    }
              
            

              ###### Determining HRP2 in Cell at time of sample ###
           
              #Total HRP2 in grams
              HRP2_cell_grams[k,1]<-33.57655E-15 *(blood_volume*1E3)* data_RBCwholedays[k, "Parasitemia"][[1]]  ##Where data_RBC[i,3] is the total number of parasites (p/mL) at time i 
              
                #HRP2 in cells as g/uL 
              HRP2_cell[,1]<-HRP2_cell_grams[,1]/(blood_volume * 1E6)    ## To give HRP2 g/uL
                   
                      HRP2_mincirc[,1]<-HRP2[,1]/(ECF_volume * 1E6)     ## To give minimum circulating PfHRP2g/microliter 
                      HRP2_maxcirc[,1]<-HRP2[,1]/(blood_volume * 1E6)	   ## To give maximum circulating PfHRP2g/microliter	
                   
                    
              HRP2_cell[is.na(HRP2_cell)]<-0
              
              HRP2_Total_min<-HRP2_mincirc + HRP2_cell   ##Total minimum PfHRP2 in sample (g/microLiter)
              HRP2_Total_max<-HRP2_maxcirc + HRP2_cell   ##Total maximum PfHRP2 in sample (g/microLiter)
            }
            
       
     Estimated_PfHRP2<-as.data.frame(cbind(c(0:(2*studydays)),HRP2_cell, HRP2_Total_min, HRP2_Total_max,  HRP2_Total_min*1E9, HRP2_Total_max*1E9))

      Estimated_PfHRP2<-cbind(rep( egpatient$ID[[1]], 2*studydays+1), Estimated_PfHRP2)
      colnames(Estimated_PfHRP2)<-c("StudyID","Day","HRP2_cell", "HRP2_Total_min", "HRP2_Total_max", "HRP2_Total_min_ng.uL", "HRP2_Total_max_ng.uL")
    
       # write.table(Estimated_PfHRP2, paste("Output/Halflife_1point67/PredictedHRP2_HL1point67_Namibia_Subject_", subB[[1]],".csv", sep = ""), sep=",", row.names=FALSE)
        write.table(Estimated_PfHRP2, paste("Output/Halflife_4point5/PredictedHRP2_HL4point5_Namibia_Subject_", subB[[1]],".csv", sep = ""), sep=",", row.names=FALSE)
       
         egpatient$Time_from_initial_growth<-egpatient$time_days + ParasiteGrowth[dim(ParasiteGrowth)[[1]],1]
       # write.table(egpatient, paste("Output/Halflife_1point67/ObservedHRP2_HL1point67_Namibia_Subject_", subB[[1]],".csv", sep = ""), sep=",", row.names=FALSE)
         write.table(egpatient, paste("Output/Halflife_4point5/ObservedHRP2_HL4point5_Namibia_Subject_", subB[[1]],".csv", sep = ""), sep=",", row.names=FALSE)
        
      ######################################
      ## Plot of observed and predicted HRP2
      #######################################
      maxHRP2<-max(subset(Estimated_PfHRP2, Estimated_PfHRP2$HRP2_Total_max_ng.uL>0)$HRP2_Total_max_ng.uL)
      
       plot(y=Estimated_PfHRP2$HRP2_Total_max_ng.uL , x=Estimated_PfHRP2$Day, type="l",ylab=expression("PfHRP2 ng/"~mu * "L"),main=paste("Subject-",subB[[1]], ": Predicted HRP2 ng/uL", sep="") , xlab="Days", col="red", lty=2, xlim=c(0,100),lwd=1, ylim=c(0,round(maxHRP2,1)+0.1))
       points(x=Estimated_PfHRP2$Day, y=Estimated_PfHRP2$HRP2_Total_min_ng.uL, type="l", col="blue", lty=2)
       
      #Observed HRP2 in Namibia dataset is pg/mL. To obtain ng/microLiter; need to divide by 1E6
      points(x=egpatient$time_days + ParasiteGrowth[dim(ParasiteGrowth)[[1]],1], y=egpatient$HRP2_pg_mL/1E6)

      
      
      
      
      
      ###############################
      ## Plot on the log10 scale
      
      plot(y=log10(Estimated_PfHRP2$HRP2_Total_max*1E9*1E6), x=Estimated_PfHRP2$Day, type="l",ylab=expression("log10 PfHRP2 ng/mL"),main=paste("Subject-",subB[[1]], ": Predicted log10 HRP2 pg/mL", sep=""),xlab="Days", col="red", lty=2, xlim=c(0,100),lwd=1, ylim=c(0,7))
      points(x=Estimated_PfHRP2$Day, y=log10(Estimated_PfHRP2$HRP2_Total_min*1E9*1E6), type="l", col="blue", lty=2)
      points(x=egpatient$time_days + ParasiteGrowth[dim(ParasiteGrowth)[[1]],1], y=log10(egpatient$HRP2_pg_mL ))
      
      
      dev.off()
  
  }, error=function(e){cat("ERROR :",conditionMessage(e), "\n")})               
}
 


##################################################
## Performance measures: 
##################################################

# Set WD: 
 setwd(".../Output/Halflife_4point5")

#List all the files in the directory which start with either "Observed..." or "Predicted" 
obsfiles <- list.files(pattern = "Observed*", full.names = T)
predfiles<- list.files(pattern = "Predicted*", full.names = T)

length(obsfiles)
length(predfiles)
##Assuming same order of the observed and predicted, 
## can write a loop to calculate the performance measures for each individual.


#Set up matrix to save results:

perfmeasures<-matrix(NA, nrow=length(predfiles)[[1]], ncol=16)

## Begin Loop:
for (i in 1:length(predfiles)[[1]]){
  
  
  #Call in observed and predicted HRP2 values
  obsHRP2<-read.table(paste(obsfiles[[i]]), header=TRUE, sep=",")
  predHRP2<-read.table(paste(predfiles[[i]]), header=TRUE, sep=",")
  
  ## Calculate the first time below 800 pg/mL and 80 pg/mL; using the mean log10 predicted HRP2 values
  predHRP2$HRP2_Total_meanpred_pg_ml<-10^((log10(predHRP2$HRP2_Total_min*1E9*1E6) + log10(predHRP2$HRP2_Total_max*1E9*1E6))/2)
  firstbelow80_pred<-min(subset(predHRP2,predHRP2$HRP2_Total_meanpred_pg_ml<80 & predHRP2$Day>7)$Day) - obsHRP2$Time_from_initial_growth[[1]]
  firstbelow800_pred<-min(subset(predHRP2,predHRP2$HRP2_Total_meanpred_pg_ml<800 & predHRP2$Day>7)$Day) - obsHRP2$Time_from_initial_growth[[1]]
  
  #Store the last time point which is observed to be above the threshold; also record the minimum observed so we can see whether there was a time-point observed after with a smaller amount of HRP2.
  firstbelow80_obs<-max(subset(obsHRP2,obsHRP2$HRP2_pg_mL >=80  )$time_days)
  firstbelow800_obs<-max(subset(obsHRP2,obsHRP2$HRP2_pg_mL >=800)$time_days)
  
  min_obs_HRP2<-min(obsHRP2$HRP2_pg_mL)
  
  obsHRP2$Time_from_initial_growth[[1]]
  idname<-names(table(obsHRP2$ID))[[1]]
  
  perfmeasures[i,1]<-idname
  perfmeasures[i,2]<-obsHRP2$age[[1]]
  perfmeasures[i,3]<-obsHRP2$sex[[1]]
  
  
  # Step 1: Determine relationship between HRP2 predicted and times
  predSubset<-subset(predHRP2, predHRP2$Day>obsHRP2$Time_from_initial_growth[[1]] & predHRP2$Day<85)
  lm(log10(predSubset$HRP2_Total_max) ~ predSubset$Day)
  
  # or; can calculate the difference between two predictions 1 day apart, assuming a log-linear change, and then estimate the value for the partial day between them:
  # i.e. 
  
  obsHRP2$hrp2_ng_ul<-obsHRP2$HRP2_pg_mL/1E6
  obsHRP2$predhrp2_ng_ul_min<-NA
  obsHRP2$predhrp2_ng_ul_max<-NA
  obsHRP2$Log10DiffHRP2<-NA
  for(j in 1:dim(obsHRP2)[[1]]){
    
    
    predSubset<-subset(predHRP2, predHRP2$Day>=round(obsHRP2$Time_from_initial_growth[[j]],0) & predHRP2$Day<=round(obsHRP2$Time_from_initial_growth[[j]],0)+1)
    
    pred_1day_log10diff<-log10( predSubset$HRP2_Total_min[[1]])-log10( predSubset$HRP2_Total_min[[2]])
    time_interval<-  (trunc(obsHRP2$Time_from_initial_growth[[1]])+1) - obsHRP2$Time_from_initial_growth[[1]]
    
    log10_predHRP2_min<-log10(predSubset$HRP2_Total_min[[1]])-(1-time_interval)*pred_1day_log10diff
    predHRP2_min_pg_mL<-(10^log10_predHRP2_min)*1E9*1E6
    
    #As the difference between the maximums at the same time-point is the same; can use the original difference as estimated using the minimum estimates
    log10_predHRP2_max<-log10(predSubset$HRP2_Total_max[[1]])-(1-time_interval)*pred_1day_log10diff
    predHRP2_max_pg_mL<-(10^log10_predHRP2_max)*1E9*1E6
    
    obsHRP2$predhrp2_pg_ml_min[[j]]<-predHRP2_min_pg_mL
    obsHRP2$predhrp2_pg_ml_max[[j]]<-predHRP2_max_pg_mL
    
    obsHRP2$Log10DiffHRP2[[j]]<-pred_1day_log10diff
    
  }
  
  ##NOTE: obsHRP2$HRP2_pg_mL is the numeric version of hrp2_pg_ml. Therefore, have updated the following code to use HRP2_pg_mL
  obsHRP2$log10hrp2_pg_ml<-log10(obsHRP2$HRP2_pg_mL)
  obsHRP2$log10predhrp2_pg_ml_min<-log10(obsHRP2$predhrp2_pg_ml_min)
  obsHRP2$log10predhrp2_pg_ml_max<-log10(obsHRP2$predhrp2_pg_ml_max)
  
   
  ######################################
  ## 1) Performance measure: Number of 
  ##    observed HRP2 observations within 
  ##    the minimum and maximum windows
  ######################################
  # Step A. Create indicator variable as to whether the observed HRP2 is within the interval of the minimum and maximum value
  obsHRP2$Obs_Within_PredictedInt[obsHRP2$HRP2_pg_mL>obsHRP2$predhrp2_pg_ml_min & obsHRP2$HRP2_pg_mL<obsHRP2$predhrp2_pg_ml_max]<-1
  
  # Step B. Calculate the total number of observations within the interval
  obsHRP2$TotalObs_within_PredictedInt<-sum(obsHRP2$Obs_Within_PredictedInt, na.rm=TRUE)
  
  #Step C. Calculate the proportion of observations which is within the interval
  obsHRP2$Prop_TotalObs_within_PredictedInt<-sum(obsHRP2$Obs_Within_PredictedInt, na.rm=TRUE)/dim(obsHRP2)[[1]]
  
  perfmeasures[i,4]<-obsHRP2$TotalObs_within_PredictedInt[[1]]
  perfmeasures[i,5]<-obsHRP2$Prop_TotalObs_within_PredictedInt[[1]]
  
  
  ###############################################################
  ## 2) Performance measure: Residual sums of squares - Calculated based on the log-linear relationship over time
  ###############################################################
  # i) Based on minimum predicted HRP2
  obsHRP2$Residual_squared_diff_min<-(log10(obsHRP2$HRP2_pg_mL) - log10(obsHRP2$predhrp2_pg_ml_min))^2
  minRSS<-sum(obsHRP2$Residual_squared_diff_min, na.rm=TRUE)  
  
  # ii) Based on maximum predicted HRP2
  obsHRP2$Residual_squared_diff_max<-(log10(obsHRP2$HRP2_pg_mL) - log10(obsHRP2$predhrp2_pg_ml_max))^2
  maxRSS<-sum(obsHRP2$Residual_squared_diff_max, na.rm=TRUE)  
  
  # iii) Based on mid-point of minimum and maximum predicted HRP2
  obsHRP2$log10_Midpoint_HRP2_pg_ml<-(log10(obsHRP2$predhrp2_pg_ml_max) + log10(obsHRP2$predhrp2_pg_ml_min))/2
  obsHRP2$Residual_squared_diff_midpoint<-(log10(obsHRP2$HRP2_pg_mL) - obsHRP2$log10_Midpoint_HRP2_pg_ml)^2
  midpointRSS<-sum(obsHRP2$Residual_squared_diff_midpoint, na.rm=TRUE)  
  midpointRSS
  
  perfmeasures[i,6]<- minRSS
  perfmeasures[i,7]<- maxRSS
  perfmeasures[i,8]<- midpointRSS
  
  ###############################################################
  ## 3) Performance measure: Residual mean square error - Calculated based on the log-linear relationship over time
  ###############################################################

  # RMSE: sqrt(sum( (yobs - yhat)^2)/N)
  perfmeasures[i,9]<- sqrt(sum((log10(obsHRP2$predhrp2_pg_ml_min)-log10(obsHRP2$HRP2_pg_mL))^2)/dim(obsHRP2)[[1]] )
  perfmeasures[i,10]<- sqrt(sum((log10(obsHRP2$predhrp2_pg_ml_max)-log10(obsHRP2$HRP2_pg_mL))^2)/dim(obsHRP2)[[1]] )
  
  perfmeasures[i,11]<-sqrt(sum((obsHRP2$log10_Midpoint_HRP2_pg_ml-log10(obsHRP2$HRP2_pg_mL))^2)/dim(obsHRP2)[[1]] )
  
  
  ## Time detectable - using 800 pg/mL and 80 pg/mL
  perfmeasures[i,12]<-firstbelow80_pred
  perfmeasures[i,13]<-firstbelow800_pred
  
  perfmeasures[i,14]<-firstbelow80_obs
  perfmeasures[i,15]<-firstbelow800_obs 
  
  perfmeasures[i,16]<-min_obs_HRP2
  ##Save file that was used to estimate performance measures
  
  write.table(obsHRP2, paste("Obs_and_predHRP2_HL4point5_", idname, ".csv", sep=""), row.names=FALSE,  sep=",")
  
  
}


perfmeasures_df<-as.data.frame(perfmeasures)
colnames(perfmeasures_df)<-c("ID", "age", "sex", "Totalobs_within_predInt", "PropObs_within_predInt", 
                             "minRSS", "maxRSS", "MidpointRSS", "RMSE_min", "RMSE_max", "RMSE_midpoint",
                             "Firsttime_lt_80pgml_pred", "Firsttime_lt_800pgml_pred", "Firsttime_lt_80pgml_obs", "Firsttime_lt_800pgml_obs", "Minimum_HRP2_Obs")


write.table(perfmeasures_df, "PerformanceMeasures_NamibiaSamples_HL4point5.csv", row.names=FALSE, sep=",")
