# Supplementary material for: The in-vivo dynamics of Plasmodium falciparum HRP2: implications for the use of rapid diagnostic tests in malaria elimination
Source: Malar J. 2022 Aug 3;21:233. doi: 10.1186/s12936-022-04245-z (PMC9351188; doi:10.1186/s12936-022-04245-z)
Supplement: Supplementary file 2 — Additional file 2. Includes the R codes and required datasets to perform the final HRP2 models as presented in the manuscript. Futher details about the contents of R code and datasets are included in “File Details.txt”. [file 12936_2022_4245_MOESM2_ESM.zip › Add file 2/File Details.txt]

Manuscript: The in-vivo dynamics of Plasmodium falciparum HRP2: implications for 
	    the use of rapid diagnostic tests in malaria elimination
Authors: Marquart L, Webb L, O'Rourke P, Gatton ML, Hsiang MS, Kalnoky M, Jang IK, Ntuku H, Mumbengegwi DR, Domingo GJ, McCarthy JS and Britton S. 

Folder details:
This folder includes the following R codes required datasets to perform the final HRP2 models
as presented in the manuscript.


(1) R code: "IBSM_Fitting_Final_HRP2_Model.R"
	Performs the final HRP2 model fit to the 15 IBSM individuals. 
        The R code requires the following dataset: 

	(i) IBSM_Parasitemia_and_HRP2.csv
	    This contains parasitemia, HRP2 and demographic information for the 15 IBSM
	    individuals. Description of the variables include: 
	Subject_ID: Subject ID for the 15 individuals
	Study: Which study the individual was enrolled in
	Days_since_inoculation: Days since inoculation with 3D7
	Treatment_Day: Day the treatment was administered
	Treatment: Treatment given on day of treatment
	Age: Age in years
	Gender: Gender
	Weight_kg: Weight in kg
	Height_cm: Height in cm
	BMI: BMI as kg/cm^2
	qpcr_parasitemia_pmL: Parasites/mL
	hrp2_pg_pmL: HRP2 pg/mL


(2) R code: "Simulation of parasite growth and clearance - Nambia Adults.R"
	Performs the simulation of the parasite growth and clearance for the 6 Namibia adults, 
	and then performs the final HRP2 model with HRP2 elimination half-life of either 4.5 days or 1.672 days.
	The R code requires the following datasets:

	(i) Namibia_Parasitemia_and_HRP2.csv
	    This contains parasitemia, HRP2 and demographic information for the 6 individuals
	    from the Namibia Study. Description of the variables include: 

	ID: Participant ID
	time_days: Time in days since study enrollment
	age: Age (years)
	sex: Gender 
	HRP2_pg_mL: HRP2 pg/mL
	Parasites_per_uL: Parasites/uL
	log10Parasites: Log10 parasites/uL

	(ii)  Height and weight for Namibia adults.csv
	    This contains the predicted weight and height of the Namibia participants, and 
	    the estimated blood volume and extracellular volume estimates. Description of the variables include: 

	ID: Participant ID	
	age: age (years)	
	sex: gender 	
	Weight_kg: Predicted weight (kg) from Figure 2 on Page 5 of Araar A, Levine S and Duclos J-Y (2009) Body mass index, poverty and inequality in Namibia, Paper prepared for the Central Bureau of Statistics, Namibia. 	
	Height_cm: Predicted height (cm) from Figure 1 on Page 5 of Araar A, Levine S and Duclos J-Y (2009) Body mass index, poverty and inequality in Namibia, Paper prepared for the Central Bureau of Statistics, Namibia.
	BV_est: Estimated blood volume from the predicted weight 
	Original_ECV: Estimated extracellular volume from gender and predicted weight
